# Supplementary material for: Acetylation and accessibility of Cryptococcus neoformans cell wall chitosans influence the strength of host immune responses
Source: Cell Surf. 2026 May 20;15:100175. doi: 10.1016/j.tcsw.2026.100175 (PMC13217601; doi:10.1016/j.tcsw.2026.100175)
Supplement: Supplementary file 2 — Figs. 1-9 + S1-7.xlsx [file mmc2.xlsx]

## Sheet: Fig. 1a
WT (KN99) YPD	cda1Δ2Δ3Δ YPD	chs3Δ YPD	cap59Δ YPD
-0.00953	0.09497	0.11937	0.08137
0.03197	0.11077	0.12457	0.05887
0.10637	0.07167	0.14817	0.05817
0.02487	0.09717	0.11367	0.05427
0.04767	0.06927	0.13887	0.05697
0.02357	0.06757	0.12887	0.04647

## Sheet: Fig. 1b
WT (KN99) YPD	WT (KN99) YNB-U
-0.00953	1.04807
0.03197	0.51127
0.10637	0.57077
0.02487	0.74867
0.04767	0.47507
0.02357	0.48267

## Sheet: Fig. 2
KN99 (WT) YPD 2d	cda1Δ YPD 2d	cda2Δ YPD 2d	cda3Δ YPD 2d	cda4Δ YPD 2d	cda1Δ2Δ YPD 2d	cda1Δ3Δ YPD 2d	cda1Δ4Δ YPD 2d	cda2Δ3Δ YPD 2d	cda2Δ4Δ YPD 2d	cda3Δ4Δ YPD 2d	cda1Δ2Δ3Δ YPD 2d	cda1Δ2Δ4Δ YPD 2d	cda1Δ3Δ4Δ YPD 2d	cda2Δ3Δ4Δ YPD 2d	cda1Δ2Δ3Δ4Δ YPD 2d	chs3Δ YPD 2d	cap59Δ YPD 2d	C. gattii WT YPD 2d	S. cerevisiae WT YPD 2d	KN99 (WT) YPD 5d	cda1Δ YPD 5d	cda2Δ YPD 5d	cda3Δ YPD 5d	cda4Δ YPD 5d	cda1Δ2Δ YPD 5d	cda1Δ3Δ YPD 5d	cda1Δ4Δ YPD 5d	cda2Δ3Δ YPD 5d	cda2Δ4Δ YPD 5d	cda3Δ4Δ YPD 5d	cda1Δ2Δ3Δ YPD 5d	cda1Δ2Δ4Δ YPD 5d	cda1Δ3Δ4Δ YPD 5d	cda2Δ3Δ4Δ YPD 5d	cda1Δ2Δ3Δ4Δ YPD 5d	chs3Δ YPD 5d	cap59Δ YPD 5d	C. gattii WT YPD 5d	S. cerevisiae WT YPD 5d	KN99 (WT) RPMI	cda1Δ RPMI	cda2Δ RPMI	cda3Δ RPMI	cda4Δ RPMI	cda1Δ2Δ RPMI	cda1Δ3Δ RPMI	cda1Δ4Δ RPMI	cda2Δ3Δ RPMI	cda2Δ4Δ RPMI
6.42233	6.09833	6.25133	6.16333	6.19733	6.99733	7.43867	7.83867	6.83333	6.95633	7.55867	5.36267	8.34767	7.72467	7.60767	7.33267	6.26933	5.92533	8.237	6.08867	6.0885	5.8875	5.6625	5.9875	5.7385	6.3505	6.80367	7.45167	6.4345	6.3505	7.18967	7.03267	7.51867	7.19867	6.88267	6.83467	6.72125	5.83125	7.9055	6.56667	0.38147	0.41267	0.44947	0.47507	0.47107	0.07787	0.43213	0.52133	0.44787	0.49947
6.63733	6.46033	5.56433	5.74533	6.05933	7.23733	7.03067	7.32367	6.88333	6.70533	7.35167	4.84367	7.72967	7.01267	7.08367	6.80267	6.32633	6.32633	8.211	5.65167	5.8855	5.7745	5.8935	5.9855	6.3405	6.3105	6.52667	6.75167	6.2205	6.3365	6.50967	6.49867	7.28767	7.16767	6.64567	6.39667	6.52825	5.50425	7.9905	6.53467	0.41387	0.40347	0.41227	0.43667	0.43787	0.07107	0.43013	0.48853	0.46587	0.46187
6.47133	6.91033	6.28033	6.54933	6.77033	7.13933	7.01767	8.12167	6.98533	7.40133	7.95267	5.11867	7.78967	7.54567	7.48667	7.14867	6.21233	5.92733		6.01467	5.8125	6.0005	5.8725	5.5755	5.6565	6.2175	6.08367	6.90567	6.2815	5.7285	6.59267	5.78867	7.31067	7.09367	6.31367	6.60067	5.94025	6.46625		6.42067	0.44587	0.40347	0.47467	0.45387	0.45227	0.08427	0.42293	0.48853	0.48547	0.49787
5.94833	6.35033	6.13033	5.77633	6.04833	6.41533	6.58567	7.39367	6.61433	7.02333	7.23767	4.60767	7.30267	7.05967	6.76667	6.69567	6.16433	5.96633		5.49867	5.5455	5.9725	5.8225	5.9725	5.7885	5.9735	6.32567	6.34867	6.5165	5.9505	6.36067	6.21867	6.98267	6.48967	6.51967	6.55467	5.95125	6.05625		6.71467	0.42947	0.39147	0.45547	0.45547	0.43987	0.07547	0.41973	0.48813	0.43347	0.47627
5.92933	6.42533	6.21433	6.54233	6.03233	6.76333	7.06667	7.52067	7.02633	7.33933	7.55067	4.84667	7.83167	7.27167	7.38567	6.80067	6.53333	5.70533		5.91467	5.6215	6.0715	5.9895	5.8865	6.1365	5.7255	6.43867	5.82867	6.2815	6.2075	6.31967	6.72667	6.42367	6.18667	6.37567	6.34767	6.49325	6.14125		6.27667	0.44147	0.44027	0.45867	0.45267	0.43747	0.08707	0.45693	0.79493	0.46867	0.47787
6.86633	5.71733	6.12533	5.95633	6.23833	6.31633	6.38767	7.12667	6.41933	6.88733	6.89667	4.40867	7.24167	6.84367	6.70767	6.32867	6.14533	5.89033		5.51567	5.7725	6.0355	5.8705	5.7255	6.2125	6.1545	6.29667	5.91067	6.4135	6.3985	6.39867	5.84967	6.71167	6.25467	6.07167	6.18867	6.11125	5.72525		6.42867	0.46667	0.42107	0.46107	0.45187	0.42467	0.08027	0.43333	0.78373	0.45547	0.44667
[truncated: 18 more columns]

## Sheet: sample codes+weight
			YPD 2 days (2)	YPD 5 days (5)	RPMI (H)	YNB-U (U)	YNB-pH7 (7)		batch 1
JLCN434	WT (KN99)	1A	1.014	1.01	0.999	1.002	1.024		batch 2
		1B	1.022	1.003	1.005	1.026	1.026		batch 3
		1C	1.017	1.003	0.994	0.994	1.018		batch 4
		1D
LBCN369	cda1Δ	2A	1.003	1.008	0.989
		2B	1.021	1.018	1
		2C	1.002	1.012	0.993
		2D
LBCN372	cda2Δ	3A	1.063	1.013	0.987
		3B	1.031	1.014	1.027
		3C	1.024	1.018	1.021
LBCN392	cda3Δ	4A	0.997	1.013	0.995
		4B	0.992	1.011	1.002
		4C	0.993	1.02	0.992
LBCN365	cda4Δ	5A	0.995	0.99	1.035
		5B	0.99	1.012	0.996
		5C	1.029	1.014	0.994
LBCN401	cda1Δ2Δ	6A	1.018	1.048	1.003	1.005	1.012
		6B	1.024	1.019	1.006	1.01	1.025
		6C	1.017	1.002	1	0.985	0.982
		6D
LBCN458	cda2Δ3Δ	7A	1.008	0.994	1.003
		7B	1.007	1.009	0.999
		7C	0.999	0.991	1.004
LBCN404	cda2Δ4Δ	8A	0.993	1.009	0.992
		8B	0.998	1.008	0.993
		8C	1.012	0.998	1
LBCN462	cda3Δ4Δ	9A	1.007	1.066	1.031
		9B	1.002	1.017	1.006
		9C	0.995	0.996	1.02
LBCN593	cda1Δ4Δ	10A	1	1.02	0.999
		10B	1.018	0.996	1.005
		10C	1	1.001	0.995
LBCN632	cda1Δ2Δ3Δ	11A	1.01	1.001	1.005	1.001	1.012
		11B	1	1.024	1.006	1.005	0.994
		11C	1.026	0.991	1	0.993	0.985
LBCN634	cda1Δ2Δ4Δ	12A	1.027	1.017	1.002
		12B	1.006	0.995	0.986
		12C	0.997	1.003	1.024
LBCN523	cda1Δ3Δ4Δ	13A	1.018	1.006	0.995
		13B	1.016	1.006	1.01
		13C	0.998	1.004	0.997
LBCN456	cda2Δ3Δ4Δ	14A	1.021	0.99	1.01
		14B	0.995	1.001	0.985
		14C	0.985	1.026	1.022
LBCN559	cda1Δ2Δ3Δ4Δ	15A	1.006	1.068	1.063
		15B	1.008	1.012	0.997
		15C	0.999	1	1.004
LBCN496	cda1Δ3Δ	16A	0.999	1.024	1.032
		16B	1.013	1.029	1.008
		16C	1.002	1.005	1.018
LBCN420	cap59∆	17A	1.021	1.021	1.03	1.022	1.015
		17B	0.999	1.04		1.062	1.02
		17C	1	1.038	1.03	1	1.056
CHCN1221	chs3∆	18A	1.001	1.015
		18B	1.025	0.99
		18C	1.028	1.03
BY4741 ATCC 4002720	Sacharomyces cerevisiae WT	SCA	1.025	0.999	<1mg
		SCB	1.009	1.013	<1mg
		SCC	1.01	1.02	<1mg
JLCG 924 R265	C. gattii WT	CGWT	1.014	1	0.994

## Sheet: raw FA+content
measurement	sample	strain	condition	triplicate	weight sample [mg]	intensity A	intensity R	intensity R*	ratio A/R*	intensity A - background	intensity R - background	intensity R* - background	amount A [ng]	amount R [ng]	amount A [nmol]	amount R [nmol]	molar fraction A	molar fraction R	GlcNAc in cell wall [nmole GlcNAc/mg cell wall]	GlcN in cell wall [nmole GlcN/mg cell wall]	mass fraction of polymerized GlcNAc in cell wall [%(w/w)]	mass fraction of polymerized GlcN in cell wall [%(w/w)]	mass fraction of polymerized GlcNAc+GlcN in cell wall [%(w/w)]
1A_2_RA4_01_16735.d	1A_2	1	2	1_2	1.014	2253987	1388191	744259	3.0285	2.198e+06	1334738	643538	170.774	103.703	0.772385	0.462754	0.625343	0.374657	152.344	91.2729	3.09411	1.47041	4.56452
1A_5_RA7_01_16738.d	1A_5	1	5	1_5	1.01	1601344	877867	697268	2.2966	1.54535e+06	824414	596547	129.525	69.0988	0.58582	0.308339	0.655163	0.344837	116.004	61.0573	2.35604	0.983633	3.33967
1A_7_RB2_01_16741.d	1A_7	1	7	1_7	1.024	668729	467551	747310	0.894848	612738	414098	646589	47.3823	32.0217	0.214303	0.14289	0.599963	0.400037	41.856	27.9083	0.850095	0.449602	1.2997
1A_H_RB5_01_16744.d	1A_H	1	H	1_H	0.999	1226391	320486	616632	1.98885	1.1704e+06	267033	515911	113.43	25.8798	0.513028	0.115483	0.816259	0.183741	102.708	23.1197	2.086	0.372459	2.45846
1A_U_RB8_01_16747.d	1A_U	1	U	1_U	1.002	3176994	286293	675718	4.70166	3.121e+06	232840	574997	271.393	20.2471	1.22747	0.0903483	0.931441	0.0685592	245.003	18.0336	4.97602	0.290521	5.26654
1B_2_RA5_01_16736.d	1B_2	1	2	1_2	1.022	2204908	1322589	636503	3.4641	2.14892e+06	1269136	535782	200.54	118.438	0.907011	0.528504	0.631837	0.368163	177.497	103.425	3.60497	1.66618	5.27115
1B_5_RA8_01_16739.d	1B_5	1	5	1_5	1.003	2456784	1445385	664158	3.6991	2.40079e+06	1391932	563437	213.049	123.522	0.963586	0.551189	0.636125	0.363875	192.141	109.908	3.90238	1.77062	5.673
1B_7_RB3_01_16742.d	1B_7	1	7	1_7	1.026	667732	437744	775841	0.860656	611741	384291	675120	45.3061	28.4609	0.204912	0.127001	0.617367	0.382633	39.9439	24.7565	0.81126	0.398828	1.21009
1B_H_RB6_01_16745.d	1B_H	1	H	1_H	1.005	1054623	292647	693389	1.52097	998632	239194	592668	84.2488	20.1794	0.381044	0.0900465	0.808855	0.191145	75.8296	17.9197	1.5401	0.288686	1.82879
1B_U_RC1_01_16748.d	1B_U	1	U	1_U	1.026	3095868	271766	544947	5.68104	3.03988e+06	218313	444226	342.154	24.5723	1.54751	0.109649	0.933833	0.0661668	301.659	21.374	6.12669	0.344336	6.47102
1C_2_RA6_01_16737.d	1C_2	1	2	1_2	1.017	1814145	1177632	744051	2.4382	1.75815e+06	1124179	643330	136.645	87.3719	0.618023	0.389879	0.613177	0.386823	121.538	76.6724	2.46844	1.23519	3.70364
1C_5_RB1_01_16740.d	1C_5	1	5	1_5	1.003	1781000	1051790	547551	3.25267	1.72501e+06	998337	446830	193.027	111.713	0.873032	0.498498	0.636539	0.363461	174.084	99.4013	3.53565	1.60135	5.137
1C_7_RB4_01_16743.d	1C_7	1	7	1_7	1.018	465334	381921	725738	0.641187	409343	328468	625017	32.7465	26.2767	0.148107	0.117254	0.558134	0.441866	29.0977	23.0362	0.590974	0.371114	0.962088
1C_H_RB7_01_16746.d	1C_H	1	H	1_H	0.994	1080116	296805	750910	1.43841	1.02412e+06	243352	650189	78.7559	18.7139	0.3562	0.0835071	0.810085	0.189915	71.6701	16.8022	1.45562	0.270684	1.7263
1C_U_RC2_01_16749.d	1C_U	1	U	1_U	0.994	2955152	301491	669560	4.41357	2.89916e+06	248038	568839	254.831	21.8021	1.15256	0.0972875	0.922161	0.0778394	231.904	19.5749	4.70997	0.315352	5.02532
2A_2_RC3_01_16750.d	2A_2	2	2	2_2	1.003	2400086	1165251	676968	3.54535	2.34409e+06	1111798	576247	203.393	96.4689	0.919915	0.430472	0.681223	0.318777	183.433	85.837	3.72552	1.38283	5.10835
2A_5_RC6_01_16753.d	2A_5	2	5	2_5	1.008	3138563	1471971	702664	4.46666	3.08257e+06	1418518	601943	256.052	117.828	1.15808	0.525784	0.687752	0.312248	229.778	104.322	4.66679	1.68063	6.34742
2A_H_RD1_01_16756.d	2A_H	2	H	2_H	0.989	1581789	242632	614878	2.57252	1.5258e+06	189179	514157	148.379	18.397	0.671093	0.0820928	0.891006	0.108994	135.711	16.6012	2.7563	0.267445	3.02374
2B_2_RC4_01_16751.d	2B_2	2	2	2_2	1.021	2124462	1031834	622744	3.41145	2.06847e+06	978381	522023	198.121	93.7105	0.896068	0.418164	0.681819	0.318181	175.528	81.9126	3.56496	1.31961	4.88458
2B_5_RC7_01_16754.d	2B_5	2	5	2_5	1.018	2686102	1110036	586084	4.58313	2.63011e+06	1056583	485363	270.943	108.845	1.22543	0.485697	0.716154	0.283846	240.753	95.4217	4.88968	1.53724	6.42693
2B_H_RD2_01_16757.d	2B_H	2	H	2_H	1	1582934	239398	614849	2.57451	1.52694e+06	185945	514128	148.498	18.0835	0.671634	0.080694	0.892741	0.107259	134.327	16.1388	2.72818	0.259996	2.98817
2C_2_RC5_01_16752.d	2C_2	2	2	2_2	1.002	2534391	1280415	679193	3.73147	2.4784e+06	1226962	578472	214.22	106.052	0.968881	0.473235	0.671847	0.328153	193.389	94.4581	3.92774	1.52172	5.44946
2C_5_RC8_01_16755.d	2C_5	2	5	2_5	1.012	2539932	1252843	565873	4.48852	2.48394e+06	1199390	465152	267.003	128.925	1.20761	0.575299	0.677326	0.322674	238.659	113.695	4.84716	1.83163	6.67879
2C_H_RD3_01_16758.d	2C_H	2	H	2_H	0.993	1655981	232056	568954	2.91057	1.59999e+06	178603	468233	170.854	19.072	0.772745	0.085105	0.900793	0.0992072	155.639	17.141	3.16102	0.276141	3.43716
3A_2_RD4_01_16759.d	3A_2	3	2	3_2	1.063	2810824	1329568	729943	3.85074	2.75483e+06	1276115	629222	218.908	101.404	0.990085	0.452495	0.686329	0.313671	186.281	85.1355	3.78337	1.37153	5.15491
3A_5_RD7_01_16762.d	3A_5	3	5	3_5	1.013	2240916	1109872	552282	4.05756	2.18492e+06	1056419	451561	241.93	116.974	1.09421	0.521973	0.677034	0.322966	216.034	103.055	4.38765	1.66021	6.04786
3A_H_RE2_01_16765.d	3A_H	3	H	3_H	0.987	1220743	323994	640017	1.90736	1.16475e+06	270541	539296	107.988	25.0828	0.488413	0.111927	0.813561	0.186439	98.9692	22.6802	2.01007	0.365378	2.37544
3B_2_RD5_01_16760.d	3B_2	3	2	3_2	1.031	2936917	1352258	616648	4.76271	2.88093e+06	1298805	515927	279.199	125.871	1.26277	0.561673	0.69214	0.30786	244.961	108.957	4.97515	1.7553	6.73045
3B_5_RD8_01_16763.d	3B_5	3	5	3_5	1.014	3423117	1619345	606287	5.64603	3.36713e+06	1565892	505566	333.006	154.865	1.50613	0.691054	0.685482	0.314518	297.067	136.303	6.03344	2.19583	8.22927
3B_H_RE3_01_16766.d	3B_H	3	H	3_H	1.027	1559850	445310	640367	2.43587	1.50386e+06	391857	539646	139.338	36.3069	0.630201	0.162012	0.795495	0.204505	122.727	31.5505	2.49258	0.508279	3.00086
3C_2_RD6_01_16761.d	3C_2	3	2	3_2	1.024	2615041	1322228	700065	3.73543	2.55905e+06	1268775	599344	213.488	105.847	0.96557	0.47232	0.671519	0.328481	188.588	92.2501	3.83022	1.48615	5.31637
3C_5_RE1_01_16764.d	3C_5	3	5	3_5	1.018	2917614	1480961	606623	4.8096	2.86162e+06	1427508	505902	282.824	141.085	1.27917	0.629565	0.670166	0.329834	251.31	123.687	5.1041	1.99259	7.09669
3C_H_RE4_01_16767.d	3C_H	3	H	3_H	1.021	1031330	284424	621596	1.65916	975339	230971	520875	93.625	22.1714	0.423451	0.0989355	0.810609	0.189391	82.9483	19.3801	1.68468	0.312214	1.99689
4A_2_RE5_01_16768.d	4A_2	4	2	4_2	0.997	1747173	903550	510639	3.42154	1.69118e+06	850097	409918	206.283	103.691	0.932985	0.4627	0.668478	0.331522	187.158	92.8185	3.80119	1.49531	5.29649
4A_5_RE8_01_16771.d	4A_5	4	5	4_5	1.013	2863082	1412403	577796	4.95518	2.80709e+06	1358950	477075	294.198	142.425	1.33061	0.635543	0.676758	0.323242	262.707	125.477	5.33558	2.02144	7.35702
4A_H_GA3_01_16774.d	4A_H	4	H	4_H	0.995	1410910	328681	699290	2.01763	1.35492e+06	275228	598569	113.18	22.9905	0.511894	0.10259	0.833047	0.166953	102.893	20.6212	2.08976	0.332207	2.42197
4B_2_RE6_01_16769.d	4B_2	4	2	4_2	0.992	1948377	1020383	565471	3.44558	1.89239e+06	966930	464750	203.592	104.027	0.920813	0.464199	0.664841	0.335159	185.648	93.5884	3.77051	1.50771	5.27822
4B_5_GA1_01_16772.d	4B_5	4	5	4_5	1.011	2563621	1230615	585157	4.38108	2.50763e+06	1177162	484436	258.82	121.498	1.1706	0.542161	0.683458	0.316542	231.573	107.252	4.70324	1.72784	6.43107
4B_H_GA4_01_16775.d	4B_H	4	H	4_H	1.002	1132606	259021	662233	1.71028	1.07661e+06	205568	561512	95.8675	18.3049	0.433593	0.0816817	0.841479	0.158521	86.5456	16.3037	1.75774	0.262653	2.02039
4C_2_RE7_01_16770.d	4C_2	4	2	4_2	0.993	1776182	962190	544420	3.26252	1.72019e+06	908737	443699	193.847	102.405	0.876737	0.45696	0.657374	0.342626	176.584	92.0362	3.58641	1.4827	5.06911
4C_5_GA2_01_16773.d	4C_5	4	5	4_5	1.02	2441962	1163724	605470	4.03317	2.38597e+06	1110271	504749	236.352	109.982	1.06898	0.490774	0.685352	0.314648	209.605	96.2302	4.25707	1.55027	5.80734
4C_H_GA5_01_16776.d	4C_H	4	H	4_H	0.992	1192397	298501	616242	1.93495	1.13641e+06	245048	515521	110.219	23.767	0.498504	0.106055	0.824574	0.175426	100.505	21.3821	2.04125	0.344466	2.38572
5A_2_GA6_01_16777.d	5A_2	5	2	5_2	0.995	1950040	1071517	645219	3.02229	1.89405e+06	1018064	544498	173.926	93.4865	0.78664	0.417164	0.653462	0.346538	158.119	83.8521	3.21139	1.35086	4.56225
5A_5_GB1_01_16780.d	5A_5	5	5	5_5	0.99	2835651	1377386	665639	4.26004	2.77966e+06	1323933	564918	246.023	117.179	1.11272	0.522888	0.68031	0.31969	224.793	105.634	4.56554	1.70176	6.2673
5B_2_GA7_01_16778.d	5B_2	5	2	5_2	0.99	1337304	761494	562057	2.3793	1.28131e+06	708041	461336	138.87	76.7381	0.628086	0.342428	0.647168	0.352832	126.886	69.1774	2.57706	1.11445	3.6915
5B_5_GB2_01_16781.d	5B_5	5	5	5_5	1.012	2492533	1206217	616047	4.04601	2.43654e+06	1152764	515326	236.408	111.848	1.06923	0.499099	0.681765	0.318235	211.311	98.6361	4.29173	1.58903	5.88076
5C_2_GA8_01_16779.d	5C_2	5	2	5_2	1.029	1817039	1040238	605139	3.00268	1.76105e+06	986785	504418	174.562	97.8142	0.789518	0.436476	0.643982	0.356018	153.453	84.8349	3.11664	1.36669	4.48333
5C_5_GB3_01_16782.d	5C_5	5	5	5_5	1.014	2011765	984557	479968	4.19146	1.95577e+06	931104	379247	257.85	122.757	1.16621	0.547777	0.680408	0.319592	230.022	108.043	4.67175	1.74057	6.41232
5A_H_BA1_01_17105.d	5A_H	5	H	5_H	1.035	1392858	305976	561934	2.47869	1.34808e+06	281496	540066	124.807	26.0613	0.564481	0.116293	0.829175	0.170825	109.078	22.4721	2.21538	0.362025	2.57741
5B_H_BA2_01_17106.d	5B_H	5	H	5_H	0.996	1375096	343032	540502	2.54411	1.33032e+06	318552	518634	128.252	30.7107	0.580063	0.13704	0.808898	0.191102	116.478	27.5181	2.36568	0.443316	2.80899
5C_H_BA3_01_17107.d	5C_H	5	H	5_H	0.994	753038	185238	337106	2.23383	708258	160758	315238	112.337	25.4979	0.508082	0.113779	0.817035	0.182965	102.23	22.8932	2.07629	0.368809	2.4451
6A_2_BA4_01_17108.d	6A_2	6	2	6_2	1.018	2637999	632378	734147	3.59328	2.59322e+06	607898	712279	182.037	42.6727	0.823323	0.190418	0.812163	0.187837	161.753	37.4103	3.2852	0.60268	3.88788
6A_5_BA7_01_17111.d	6A_5	6	5	6_5	1.048	4715325	1142871	1115899	4.22558	4.67054e+06	1118391	1094031	213.456	51.1133	0.965426	0.228083	0.808897	0.191103	184.242	43.5272	3.74195	0.701223	4.44317
6A_7_BB2_01_17114.d	6A_7	6	7	6_7	1.012	1255418	119686	756591	1.65931	1.21064e+06	95206	734723	82.3874	6.47904	0.372625	0.0289114	0.927998	0.0720019	73.6413	5.71371	1.49565	0.0920479	1.5877
6A_H_BB5_01_17117.d	6A_H	6	H	6_H	1.003	3251250	213403	1138674	2.85529	3.20647e+06	188923	1116806	143.555	8.45818	0.649278	0.0377429	0.945063	0.054937	129.467	7.526	2.62948	0.121244	2.75072
6A_U_BB8_01_17120.d	6A_U	6	U	6_U	1.005	8841305	245020	801667	11.0287	8.79652e+06	220540	779799	564.025	14.1408	2.551	0.0631005	0.975861	0.0241386	507.661	12.5573	10.3106	0.202298	10.5129
6B_2_BA5_01_17109.d	6B_2	6	2	6_2	1.024	3507264	789860	995211	3.52414	3.46248e+06	765380	973343	177.866	39.3171	0.804457	0.175444	0.820957	0.179043	157.121	34.2665	3.19112	0.552033	3.74315
6B_5_BA8_01_17112.d	6B_5	6	5	6_5	1.019	3105440	799091	642646	4.83227	3.06066e+06	774611	620778	246.518	62.3903	1.11496	0.278404	0.800193	0.199807	218.835	54.6426	4.44453	0.880292	5.32482
6B_7_BB3_01_17115.d	6B_7	6	7	6_7	1.025	1143086	125560	635932	1.7975	1.09831e+06	101080	614064	89.4293	8.23041	0.404474	0.0367265	0.916758	0.0832422	78.9218	7.16615	1.6029	0.115447	1.71835
6B_H_BB6_01_17118.d	6B_H	6	H	6_H	1.006	4161123	225834	1203775	3.45673	4.11634e+06	201354	1181907	174.14	8.51818	0.787607	0.0380106	0.953961	0.046039	156.582	7.55679	3.18018	0.12174	3.30192
6B_U_BC1_01_17121.d	6B_U	6	U	6_U	1.01	6647789	222937	582327	11.4159	6.60301e+06	198457	560459	589.072	17.7049	2.66428	0.0790043	0.971201	0.0287992	527.579	15.6444	10.7151	0.252032	10.9672
6C_2_BA6_01_17110.d	6C_2	6	2	6_2	1.017	2267139	533049	574721	3.94476	2.22236e+06	508569	552853	200.99	45.995	0.909046	0.205243	0.815808	0.184192	178.77	40.3624	3.63082	0.650239	4.28106
6C_5_BB1_01_17113.d	6C_5	6	5	6_5	1.002	3605678	889153	627912	5.74233	3.5609e+06	864673	606044	293.782	71.3375	1.32873	0.318329	0.806729	0.193271	265.215	63.5387	5.38653	1.02361	6.41013
6C_7_BB4_01_17116.d	6C_7	6	7	6_7	0.982	1199515	102492	761595	1.575	1.15473e+06	78012	739727	78.0514	5.27303	0.353014	0.0235298	0.937511	0.0624889	71.897	4.79222	1.46023	0.0772026	1.53743
6C_H_BB7_01_17119.d	6C_H	6	H	6_H	1	2879879	161784	703765	4.0921	2.8351e+06	137304	681897	207.883	10.0678	0.940223	0.0449255	0.954397	0.0456028	188.045	8.98509	3.81918	0.14475	3.96393
6C_U_BC2_01_17122.d	6C_U	6	U	6_U	0.985	6165553	189342	609972	10.1079	6.12077e+06	164862	588104	520.382	14.0164	2.3536	0.0625453	0.974114	0.0258864	477.889	12.6996	9.70593	0.20459	9.91052
7A_2_BC3_01_17123.d	7A_2	7	2	7_2	1.008	2507198	940393	743433	3.37246	2.46242e+06	915913	721565	170.63	63.4671	0.771734	0.283209	0.731541	0.268459	153.122	56.1922	3.1099	0.905257	4.01516
7A_5_BC6_01_17126.d	7A_5	7	5	7_5	0.994	2387433	947334	636718	3.74959	2.34265e+06	922854	614850	190.506	75.0471	0.861628	0.334882	0.720118	0.279882	173.366	67.3807	3.52106	1.0855	4.60656
7A_H_BD1_01_17129.d	7A_H	7	H	7_H	1.003	1454831	272161	703196	2.06888	1.41005e+06	247681	681328	103.478	18.1763	0.468015	0.0811082	0.852295	0.147705	93.323	16.1731	1.89539	0.260549	2.15594
7B_2_BC4_01_17124.d	7B_2	7	2	7_2	1.007	2784775	975850	714767	3.89606	2.73999e+06	951370	692899	197.72	68.6514	0.894254	0.306343	0.744841	0.255159	177.608	60.8427	3.60721	0.980175	4.58739
7B_5_BC7_01_17127.d	7B_5	7	5	7_5	1.009	2776840	1095904	748442	3.71016	2.73206e+06	1071424	726574	188.01	73.7312	0.850338	0.32901	0.721024	0.278976	168.551	65.2151	3.42326	1.05062	4.47388
7B_H_BD2_01_17130.d	7B_H	7	H	7_H	0.999	1532043	276402	716640	2.13781	1.48726e+06	251922	694772	107.032	18.1298	0.484091	0.0809006	0.856811	0.143189	96.915	16.1963	1.96834	0.260923	2.22927
7C_2_BC5_01_17125.d	7C_2	7	2	7_2	0.999	2445225	840766	695149	3.51756	2.40044e+06	816286	673281	178.265	60.62	0.806263	0.270504	0.748781	0.251219	161.414	54.155	3.27832	0.872437	4.15075
7C_5_BC8_01_17128.d	7C_5	7	5	7_5	0.991	1799357	752238	495613	3.63057	1.75458e+06	727758	473745	185.182	76.809	0.837547	0.342745	0.70961	0.29039	169.031	69.1714	3.43301	1.11435	4.54736
7C_H_BD3_01_17131.d	7C_H	7	H	7_H	1.004	1571366	304723	646141	2.43192	1.52659e+06	280243	624273	122.269	22.4455	0.553004	0.100159	0.846656	0.153344	110.16	19.9519	2.23735	0.321425	2.55878
8A_2_BD4_01_17132.d	8A_2	8	2	8_2	0.993	1615508	790026	603590	2.6765	1.57073e+06	765546	581722	135.007	65.8	0.610614	0.293619	0.675284	0.324716	122.984	59.1377	2.4978	0.952709	3.45051
8A_5_BD7_01_17135.d	8A_5	8	5	8_5	1.009	1735597	829467	643366	2.69768	1.69082e+06	804987	621498	136.028	64.7618	0.615231	0.288986	0.680402	0.319598	121.949	57.2817	2.47678	0.922809	3.39959
8A_H_BE2_01_17138.d	8A_H	8	H	8_H	0.992	1367990	293991	748260	1.82823	1.32321e+06	269511	726392	91.081	18.5513	0.411945	0.0827816	0.832672	0.167328	83.0534	16.6898	1.68681	0.268873	1.95569
8B_2_BD5_01_17133.d	8B_2	8	2	8_2	0.998	1531184	726596	554818	2.7598	1.4864e+06	702116	532950	139.451	65.8707	0.630713	0.293934	0.682112	0.317888	126.395	58.9047	2.56709	0.948955	3.51604
8B_5_BD8_01_17136.d	8B_5	8	5	8_5	1.008	2407888	1213015	621669	3.87326	2.36311e+06	1188535	599801	196.991	99.0774	0.890959	0.442113	0.66835	0.33165	176.778	87.7208	3.59035	1.41318	5.00353
8B_H_BE3_01_17139.d	8B_H	8	H	8_H	0.993	1585530	376413	978504	1.62036	1.54075e+06	351933	956636	80.5296	18.3943	0.364222	0.0820808	0.816087	0.183913	73.358	16.5319	1.4899	0.266329	1.75623
8C_2_BD6_01_17134.d	8C_2	8	2	8_2	1.012	2219261	1195858	671915	3.30289	2.17448e+06	1171378	650047	167.256	90.0995	0.756471	0.40205	0.652962	0.347038	149.5	79.4566	3.03635	1.28005	4.31639
8C_5_BE1_01_17137.d	8C_5	8	5	8_5	0.998	2061348	1027690	715227	2.88209	2.01657e+06	1003210	693359	145.42	72.3442	0.657712	0.322821	0.67077	0.32923	131.806	64.6936	2.67698	1.04221	3.71919
8C_H_BE4_01_17140.d	8C_H	8	H	8_H	1	1270425	377647	710664	1.78766	1.22564e+06	353167	688796	88.9701	25.6365	0.402397	0.114398	0.77864	0.22136	80.4795	22.8796	1.63454	0.36859	2.00313
9A_2_BE5_01_17141.d	9A_2	9	2	9_2	1.007	1376614	537327	696585	1.97623	1.33183e+06	512847	674717	98.6957	38.0046	0.446385	0.169588	0.724683	0.275317	88.6564	33.6818	1.80061	0.542613	2.34322
9A_5_BE8_01_17144.d	9A_5	9	5	9_5	1.066	2535168	877979	680135	3.72745	2.49039e+06	853499	658267	189.162	64.8292	0.855551	0.289287	0.747312	0.252688	160.516	54.2753	3.26008	0.874374	4.13446
9A_H_GA3_01_17147.d	9A_H	9	H	9_H	1.031	1646268	275391	640209	2.57145	1.60149e+06	250911	618341	129.499	20.289	0.585702	0.0905357	0.866119	0.133881	113.618	17.5627	2.30759	0.282935	2.59052
9B_2_BE6_01_17142.d	9B_2	9	2	9_2	1.002	1097507	512314	592301	1.85295	1.05273e+06	487834	570433	92.2743	42.76	0.417342	0.190808	0.686249	0.313751	83.3018	38.0853	1.69186	0.613555	2.30541
9B_5_GA1_01_17145.d	9B_5	9	5	9_5	1.017	1905620	765128	669922	2.84454	1.86084e+06	740648	648054	143.571	57.144	0.64935	0.254993	0.718035	0.281965	127.699	50.1462	2.59357	0.807855	3.40143
9B_H_GA4_01_17148.d	9B_H	9	H	9_H	1.006	1449061	317765	679570	2.13232	1.40428e+06	293285	657702	106.757	22.2962	0.482843	0.0994922	0.82915	0.17085	95.9927	19.7798	1.94961	0.318652	2.26826
9C_2_BE7_01_17143.d	9C_2	9	2	9_2	0.995	1140880	520209	684618	1.66645	1.0961e+06	495729	662750	82.6933	37.3994	0.374009	0.166887	0.691462	0.308538	75.1776	33.5451	1.52686	0.540412	2.06727
9C_5_GA2_01_17146.d	9C_5	9	5	9_5	0.996	2213784	751171	534797	4.13948	2.169e+06	726691	512929	211.433	70.8374	0.956278	0.316097	0.751569	0.248431	192.024	63.4733	3.9	1.02256	4.92256
9C_H_GA5_01_17149.d	9C_H	9	H	9_H	1.02	753666	155979	332303	2.26801	708886	131499	310435	114.176	21.1798	0.516401	0.0945105	0.845296	0.154704	101.255	18.5315	2.05649	0.298542	2.35503
10A_2_GA6_01_17150.d	10A_2	10	2	10_2	1	1471142	741040	731923	2.00997	1.42636e+06	716560	710055	100.44	50.4581	0.454275	0.225159	0.668608	0.331392	90.855	45.0317	1.84527	0.725461	2.57073
10B_2_GA7_01_17151.d	10B_2	10	2	10_2	1.018	1032935	577103	639406	1.61546	988155	552623	617538	80.0076	44.744	0.361862	0.199661	0.644429	0.355571	71.0927	39.2261	1.44389	0.631933	2.07582
10C_2_GA8_01_17152.d	10C_2	10	2	10_2	1	915719	576461	680024	1.3466	870939	551981	658156	66.1651	41.9339	0.299254	0.187121	0.615274	0.384726	59.8508	37.4243	1.21557	0.602905	1.81847
10A_5_BA3_01_17471.d	10A_5	10	5	10_5	1.02	446408	205472	144971	3.07929	409842	188692	127049	161.293	74.2593	0.729501	0.331367	0.687645	0.312355	143.039	64.9739	2.90513	1.04673	3.95186
10A_H_BA6_01_17474.d	10A_H	10	H	10_H	0.999	952396	135107	386065	2.46693	915830	118327	368143	124.385	16.0708	0.562574	0.0717124	0.88694	0.11306	112.627	14.3568	2.28746	0.231289	2.51875
10B_5_BA4_01_17472.d	10B_5	10	5	10_5	0.996	1107174	478473	383956	2.8836	1.07061e+06	461693	366034	146.244	63.0669	0.661439	0.281423	0.701523	0.298477	132.819	56.5106	2.69756	0.910386	3.60794
10B_H_BA7_01_17475.d	10B_H	10	H	10_H	1.005	950508	119311	413969	2.29608	913942	102531	396047	115.383	12.9443	0.521859	0.0577611	0.900347	0.0996534	103.852	11.4947	2.10924	0.18518	2.29442
10C_5_BA5_01_17473.d	10C_5	10	5	10_5	1.001	1188093	526876	373072	3.18462	1.15153e+06	510096	355150	162.118	71.8141	0.733235	0.320455	0.695873	0.304127	146.501	64.0271	2.97543	1.03148	4.0069
10C_H_BA8_01_17476.d	10C_H	10	H	10_H	0.995	707649	96115	427180	1.65656	671083	79334.8	409258	81.9877	9.69251	0.370817	0.0432508	0.895547	0.104453	74.5362	8.69364	1.51383	0.140054	1.65388
11A_2_BB1_01_17477.d	11A_2	11	2	11_2	1.01	1476050	68024	409862	3.60133	1.43948e+06	51243.8	391940	183.636	6.5372	0.830555	0.0291709	0.96607	0.0339305	164.466	5.77642	3.34031	0.0930581	3.43337
11A_5_BB4_01_17480.d	11A_5	11	5	11_5	1.001	1776924	76645	376818	4.7156	1.74036e+06	59864.8	358896	242.46	8.34013	1.09661	0.0372161	0.967176	0.0328236	219.102	7.43578	4.44997	0.11979	4.56976
11A_7_BB7_01_17483.d	11A_7	11	7	11_7	1.012	2228950	115283	488167	4.56596	2.19238e+06	98502.8	470245	233.111	10.4736	1.05432	0.0467361	0.957553	0.0424465	208.364	9.23638	4.23188	0.148798	4.38067
11A_H_BC2_01_17486.d	11A_H	11	H	11_H	1.005	1481920	60525	401389	3.69198	1.44535e+06	43744.8	383467	188.459	5.70385	0.852368	0.0254523	0.971005	0.0289948	169.626	5.06513	3.44509	0.0815992	3.52669
11A_U_BC5_01_17489.d	11A_U	11	U	11_U	1.001	2792004	105901	357936	7.80029	2.75544e+06	89120.8	340014	405.194	13.1055	1.83263	0.0584804	0.969076	0.0309238	366.16	11.6844	7.43671	0.188236	7.62494
11B_2_BB2_01_17478.d	11B_2	11	2	11_2	1	1523917	66442	396422	3.84418	1.48735e+06	49661.8	378500	196.48	6.56034	0.888646	0.0292742	0.968108	0.0318919	177.729	5.85483	3.60968	0.0943214	3.704
11B_5_BB5_01_17481.d	11B_5	11	5	11_5	1.024	2051984	90360	393768	5.21115	2.01542e+06	73579.8	375846	268.117	9.78855	1.21265	0.0436794	0.965233	0.0347674	236.846	8.53113	4.81034	0.137437	4.94778
11B_7_BB8_01_17484.d	11B_7	11	7	11_7	0.994	1023991	57385	443646	2.30813	987425	40604.8	425724	115.97	4.76891	0.524514	0.0212803	0.96101	0.0389896	105.536	4.28175	2.14344	0.0689789	2.21242
11B_H_BC3_01_17487.d	11B_H	11	H	11_H	1.006	2452475	64312	467800	5.24257	2.41591e+06	47531.8	449878	268.507	5.28274	1.21441	0.0235732	0.980958	0.0190415	241.434	4.68651	4.90353	0.0754997	4.97903
11B_U_BC6_01_17490.d	11B_U	11	U	11_U	1.005	2992093	110686	352067	8.49865	2.95553e+06	93905.8	334145	442.252	14.0516	2.00023	0.0627026	0.969605	0.0303948	398.057	12.4781	8.08453	0.201023	8.28555
11C_2_BB3_01_17479.d	11C_2	11	2	11_2	1.026	825215	38334	233007	3.54159	788649	21553.8	215085	183.334	5.01053	0.829191	0.0223585	0.973744	0.0262562	161.636	4.35837	3.28282	0.0702134	3.35303
11C_5_BB6_01_17482.d	11C_5	11	5	11_5	0.991	1843990	96958	365841	5.04041	1.80742e+06	80177.8	347919	259.748	11.5225	1.1748	0.0514167	0.958069	0.0419312	237.093	10.3767	4.81536	0.167169	4.98253
11C_7_BC1_01_17485.d	11C_7	11	7	11_7	0.985	1315506	78261	392310	3.35323	1.27894e+06	61480.8	374388	170.804	8.21084	0.772519	0.0366392	0.954719	0.0452806	156.857	7.43942	3.18576	0.119849	3.30561
11C_H_BC4_01_17488.d	11C_H	11	H	11_H	1	1493508	34258	416230	3.58818	1.45694e+06	17477.8	398308	182.891	2.19401	0.827188	0.00979031	0.988303	0.0116972	165.438	1.95806	3.36004	0.0315444	3.39158
11C_U_BC7_01_17491.d	11C_U	11	U	11_U	0.993	3480284	149363	373629	9.31481	3.44372e+06	132583	355707	484.066	18.6365	2.18935	0.0831616	0.963406	0.0365945	440.958	16.7496	8.95585	0.269835	9.22568
12A_2_BC8_01_17492.d	12A_2	12	2	12_2	1.027	1027468	234679	341250	3.0109	990902	217899	323328	153.235	33.6962	0.693056	0.150362	0.821723	0.178277	134.967	29.2819	2.74118	0.471731	3.21291
12A_5_BD3_01_17495.d	12A_5	12	5	12_5	1.017	2006091	420712	352698	5.68784	1.96953e+06	403932	334776	294.155	60.3286	1.33042	0.269204	0.831708	0.168292	261.636	52.9408	5.31382	0.852876	6.1667
12A_H_BD6_01_17498.d	12A_H	12	H	12_H	1.002	1189730	83743	423755	2.80759	1.15316e+06	66962.8	405833	142.074	8.25004	0.642576	0.0368141	0.945813	0.054187	128.259	7.34812	2.60494	0.118378	2.72331
12B_2_BD1_01_17493.d	12B_2	12	2	12_2	1.006	1217144	326510	465214	2.61631	1.18058e+06	309730	447292	131.969	34.6228	0.596877	0.154497	0.794381	0.205619	118.663	30.7151	2.41005	0.49482	2.90487
12B_5_BD4_01_17496.d	12B_5	12	5	12_5	0.995	1726836	347366	375745	4.59577	1.69027e+06	330586	357823	236.188	46.194	1.06824	0.206131	0.838249	0.161751	214.722	41.4334	4.361	0.667492	5.02849
12B_H_BD7_01_17499.d	12B_H	12	H	12_H	0.986	1287416	81154	447524	2.87675	1.25085e+06	64373.8	429602	145.582	7.49226	0.658446	0.0334327	0.951678	0.0483216	133.559	6.78147	2.71258	0.10925	2.82183
12C_2_BD2_01_17494.d	12C_2	12	2	12_2	0.997	1315269	338757	381226	3.4501	1.2787e+06	321977	363304	175.982	44.3123	0.79594	0.197734	0.801007	0.198993	159.667	39.6659	3.24284	0.639017	3.88186
12C_5_BD5_01_17497.d	12C_5	12	5	12_5	1.003	1940882	422221	352692	5.50305	1.90432e+06	405441	334770	284.421	60.5551	1.28639	0.270215	0.826408	0.173592	256.509	53.8813	5.2097	0.868027	6.07772
12C_H_BD8_01_17500.d	12C_H	12	H	12_H	1.024	1556116	129472	451693	3.44507	1.51955e+06	112692	433771	175.156	12.9898	0.792201	0.0579642	0.93182	0.0681799	154.727	11.3211	3.1425	0.182383	3.32488
13A_2_BE1_01_17501.d	13A_2	13	2	13_2	1.018	1253702	451209	422084	2.97027	1.21714e+06	434429	404162	150.575	53.7443	0.681028	0.239823	0.739564	0.260436	133.797	47.1165	2.71742	0.759047	3.47647
13A_5_BE4_01_17504.d	13A_5	13	5	13_5	1.006	2001953	692385	451568	4.43334	1.96539e+06	675605	433646	226.612	77.8981	1.02493	0.347604	0.746742	0.253258	203.763	69.1062	4.13843	1.1133	5.25173
13A_H_RA2_01_17515.d	13A_H	13	H	13_H	0.995	1125670	104982	344389	3.2686	1.0891e+06	88201.8	326467	166.801	13.5085	0.754416	0.060279	0.92601	0.0739896	151.641	12.1164	3.07984	0.195195	3.27503
13B_2_BE2_01_17502.d	13B_2	13	2	13_2	1.016	876345	298536	310802	2.81962	839779	281756	292880	143.366	48.1008	0.64842	0.21464	0.751303	0.248697	127.642	42.252	2.5924	0.68068	3.27308
13B_5_BE5_01_17505.d	13B_5	13	5	13_5	1.006	1690570	507739	342215	4.94008	1.654e+06	490959	324293	255.017	75.6967	1.1534	0.337781	0.773481	0.226519	229.304	67.1533	4.65717	1.08184	5.73901
13B_H_RA3_01_17516.d	13B_H	13	H	13_H	1.01	1351337	146348	433158	3.11973	1.31477e+06	129568	415236	158.316	15.6017	0.716038	0.0696194	0.911387	0.0886129	141.79	13.786	2.87975	0.222093	3.10184
13C_2_BE3_01_17503.d	13C_2	13	2	13_2	0.998	1219158	485174	437752	2.78504	1.18259e+06	468394	419830	140.842	55.7837	0.637005	0.248923	0.719025	0.280975	127.656	49.8844	2.5927	0.803638	3.39634
13C_5_BE6_01_17506.d	13C_5	13	5	13_5	1.004	1799504	582117	373298	4.82056	1.76294e+06	565337	355376	248.038	79.5406	1.12184	0.354933	0.759656	0.240344	223.474	70.7039	4.53875	1.13904	5.67779
13C_H_RA4_01_17517.d	13C_H	13	H	13_H	0.997	1154603	124791	341763	3.37837	1.11804e+06	108011	323841	172.621	16.6765	0.780738	0.0744155	0.91298	0.08702	156.617	14.9279	3.1809	0.240488	3.42139
14A_2_RA5_01_17518.d	14A_2	14	2	14_2	1.021	1970061	699906	645535	3.05183	1.9335e+06	683126	627613	154.036	54.4225	0.696678	0.242849	0.74152	0.25848	136.47	47.5709	2.7717	0.766366	3.53807
14A_5_RA8_01_17521.d	14A_5	14	5	14_5	0.99	2072020	628296	442869	4.67863	2.03545e+06	611516	424947	239.495	71.952	1.0832	0.321071	0.771361	0.228639	218.828	64.8628	4.44439	1.04494	5.48933
14A_H_RB3_01_17524.d	14A_H	14	H	14_H	1.01	528885	132795	365709	1.44619	492319	116015	347787	70.7788	16.679	0.320121	0.0744266	0.811362	0.188638	63.3903	14.7379	1.28746	0.237428	1.52489
14B_2_RA6_01_17519.d	14B_2	14	2	14_2	0.995	1202191	408652	423531	2.8385	1.16563e+06	391872	405609	143.688	48.3066	0.649879	0.215558	0.750926	0.249074	130.629	43.3283	2.65307	0.698018	3.35109
14B_5_RB1_01_17522.d	14B_5	14	5	14_5	1.001	2527855	783162	555817	4.548	2.49129e+06	766382	537895	231.578	71.2389	1.04739	0.317889	0.767162	0.232838	209.268	63.5143	4.25024	1.02322	5.27346
14B_H_RB4_01_17525.d	14B_H	14	H	14_H	0.985	719629	207224	558643	1.28817	683063	190444	540721	63.1622	17.6102	0.285673	0.0785817	0.784267	0.215733	58.0046	15.9557	1.17807	0.257046	1.43512
14C_2_RA7_01_17520.d	14C_2	14	2	14_2	0.985	1510049	485241	448661	3.36568	1.47348e+06	468461	430739	171.041	54.3787	0.773592	0.242654	0.761225	0.238775	157.075	49.2698	3.19018	0.793736	3.98392
14C_5_RB2_01_17523.d	14C_5	14	5	14_5	1.026	1960529	682317	410755	4.77299	1.92396e+06	665537	392833	244.883	84.7098	1.10757	0.378	0.745552	0.254448	215.9	73.6842	4.38493	1.18705	5.57198
14C_H_RB5_01_17526.d	14C_H	14	H	14_H	1.022	537831	134302	328223	1.63861	501265	117522	310301	80.7707	18.9367	0.365313	0.0845012	0.812142	0.187858	71.4899	16.5364	1.45196	0.266402	1.71836
15A_2_RB6_01_17527.d	15A_2	15	2	15_2	1.006	1374534	56317	297824	4.61526	1.33797e+06	39536.8	279902	239.006	7.06261	1.08099	0.0315154	0.971672	0.0283284	214.908	6.2655	4.36478	0.100937	4.46572
15A_5_RC1_01_17530.d	15A_5	15	5	15_5	1.068	1975171	72473	312125	6.32814	1.93861e+06	55692.8	294203	329.467	9.46502	1.49013	0.0422357	0.972438	0.0275625	279.05	7.90931	5.6675	0.127419	5.79492
15A_H_RC4_01_17533.d	15A_H	15	H	15_H	1.063	1573936	49801	258625	6.08578	1.53737e+06	33020.8	240703	319.35	6.85924	1.44437	0.0306079	0.979249	0.0207515	271.753	5.75878	5.5193	0.092774	5.61208
15B_2_RB7_01_17528.d	15B_2	15	2	15_2	1.008	1996974	91532	439243	4.5464	1.96041e+06	74751.8	421321	232.65	8.87112	1.05224	0.0395855	0.963744	0.0362563	208.778	7.85427	4.24027	0.126532	4.3668
15B_5_RC2_01_17531.d	15B_5	15	5	15_5	1.012	1918110	67393	313947	6.10966	1.88154e+06	50612.8	296025	317.801	8.54873	1.43736	0.038147	0.974147	0.0258534	284.064	7.53892	5.76934	0.121452	5.89079
15B_H_RC5_01_17534.d	15B_H	15	H	15_H	0.997	1533629	45596	288632	5.31344	1.49706e+06	28815.8	270710	276.506	5.32226	1.25059	0.0237495	0.981363	0.0186366	250.872	4.76419	5.0952	0.0767511	5.17195
15C_2_RB8_01_17529.d	15C_2	15	2	15_2	0.999	1430174	55270	346552	4.12687	1.39361e+06	38489.8	328630	212.033	5.8561	0.958991	0.0261316	0.973474	0.0265263	191.99	5.23156	3.89932	0.0842804	3.9836
15C_5_RC3_01_17532.d	15C_5	15	5	15_5	1	1674494	70362	274322	6.10412	1.63793e+06	53581.8	256400	319.408	10.4489	1.44463	0.0466259	0.968734	0.0312661	288.927	9.32518	5.8681	0.150229	6.01833
15C_H_RC6_01_17535.d	15C_H	15	H	15_H	1.004	2156614	57953	406705	5.30265	2.12005e+06	41172.8	388783	272.652	5.29509	1.23316	0.0236282	0.9812	0.0188005	245.649	4.70682	4.98914	0.0758269	5.06497
16A_2_RC7_01_17536.d	16A_2	16	2	16_2	0.999	1019706	409312	372765	2.73552	983140	392532	354843	138.532	55.3106	0.626556	0.246812	0.717402	0.282598	125.437	49.4118	2.54762	0.796024	3.34364
16A_5_RD2_01_17539.d	16A_5	16	5	16_5	1.024	1102438	437265	318572	3.46056	1.06587e+06	420485	300650	177.261	69.9292	0.801724	0.312045	0.71983	0.28017	156.587	60.9462	3.18028	0.981844	4.16212
16A_H_RD5_01_17542.d	16A_H	16	H	16_H	1.032	1060787	124760	372092	2.85087	1.02422e+06	107980	354170	144.594	15.2441	0.653978	0.0680234	0.905785	0.0942152	126.74	13.1828	2.57409	0.212376	2.78646
16B_2_RC8_01_17537.d	16B_2	16	2	16_2	1.013	1702478	657654	670000	2.54101	1.66591e+06	640874	652078	127.739	49.1409	0.577742	0.219281	0.724875	0.275125	114.065	43.2934	2.31667	0.697456	3.01413
16B_5_RD3_01_17540.d	16B_5	16	5	16_5	1.029	1586266	566356	409053	3.8779	1.5497e+06	549576	391131	198.105	70.2546	0.895997	0.313497	0.740803	0.259197	174.149	60.9323	3.53697	0.98162	4.51859
16B_H_RD6_01_17543.d	16B_H	16	H	16_H	1.008	854396	82823	380388	2.24612	817830	66042.8	362466	112.815	9.1102	0.510243	0.0406524	0.926207	0.0737934	101.239	8.06595	2.05616	0.129942	2.1861
16C_2_RD1_01_17538.d	16C_2	16	2	16_2	1.002	1472235	563800	467550	3.14883	1.43567e+06	547020	449628	159.651	60.8302	0.722075	0.271442	0.726786	0.273214	144.127	54.1801	2.92721	0.872841	3.80005
16C_5_RD4_01_17541.d	16C_5	16	5	16_5	1.005	1155207	457133	322641	3.58047	1.11864e+06	440353	304719	183.553	72.2555	0.83018	0.322425	0.720264	0.279736	165.21	64.1642	3.35541	1.03369	4.3891
16C_H_RD7_01_17544.d	16C_H	16	H	16_H	1.018	1305386	104959	356383	3.66287	1.26882e+06	88178.8	338461	187.439	13.0264	0.847759	0.0581277	0.935833	0.0641667	166.554	11.42	3.38271	0.183976	3.56668
17A_2_RD8_01_17545.d	17A_2	17	2	17_2	1.021	832361	349523	340448	2.4449	795795	332743	322526	123.369	51.5838	0.557979	0.230182	0.70795	0.29205	109.3	45.0896	2.21989	0.726393	2.94628
17A_5_ET_RE3_01_17548.d	17A_5	17	5	17_5	1.02	887339	374159	247436	3.58614	850773	357379	229514	185.342	77.8554	0.838273	0.347414	0.706993	0.293007	164.367	68.1204	3.3383	1.09742	4.43572
17A_7_RE6_01_17551.d	17A_7	17	7	17_7	1.025	571402	338948	365724	1.56239	534836	322168	347802	76.888	46.3148	0.347752	0.20667	0.627233	0.372767	67.8541	40.3259	1.37812	0.64965	2.02777
17A_H_GA1_01_17554.d	17A_H	17	H	17_H	1.03	829407	260782	363938	2.27898	792841	244002	346016	114.567	35.2587	0.518168	0.157335	0.767085	0.232915	100.615	30.5504	2.0435	0.492168	2.53566
17A_U_GA3_01_17556.d	17A_U	17	U	17_U	1.022	1801995	166912	353645	5.09549	1.76543e+06	150132	335723	262.929	22.3595	1.18919	0.0997745	0.922593	0.0774069	232.718	19.5253	4.72649	0.314553	5.04105
17B_2_RE1_01_17546.d	17B_2	17	2	17_2	0.999	962158	411476	419124	2.29564	925592	394696	401202	115.352	49.1891	0.52172	0.219496	0.70387	0.29613	104.448	43.9432	2.12135	0.707925	2.82927
17B_5_ET_RE4_01_17549.d	17B_5	17	5	17_5	1.033	1281097	579940	289092	4.43145	1.24453e+06	563160	271170	229.474	103.839	1.03787	0.463359	0.691348	0.308652	200.944	89.7113	4.08117	1.44525	5.52642
17B_7_RE7_01_17552.d	17B_7	17	7	17_7	1.02	542435	310448	368050	1.47381	505869	293668	350128	72.2406	41.9372	0.326733	0.187136	0.635829	0.364171	64.0652	36.6933	1.30116	0.59113	1.89229
17B_U_GA4_01_17557.d	17B_U	17	U	17_U	1.062	1529340	144362	346986	4.4075	1.49277e+06	127582	329064	226.821	19.3855	1.02588	0.086504	0.922235	0.0777648	193.197	16.2908	3.92383	0.262444	4.18627
17C_2_RE2_01_17547.d	17C_2	17	2	17_2	1	755323	359052	337072	2.24084	718757	342272	319150	112.605	53.6224	0.509294	0.239279	0.680353	0.319647	101.859	47.8557	2.06875	0.770956	2.83971
17C_5_ET_RE5_01_17550.d	17C_5	17	5	17_5	1.034	1058447	465847	291806	3.62723	1.02188e+06	449067	273884	186.553	81.9811	0.843751	0.365824	0.69756	0.30244	163.201	70.759	3.31462	1.13993	4.45455
17C_7_RE8_01_17553.d	17C_7	17	7	17_7	1.056	637908	318388	360344	1.77028	601342	301608	342422	87.8071	44.0403	0.397138	0.196521	0.668966	0.331034	75.2154	37.2199	1.52763	0.599612	2.12724
17C_H_GA2_01_17555.d	17C_H	17	H	17_H	1.03	497468	164824	234284	2.12335	460902	148044	216362	106.512	34.212	0.481735	0.152664	0.759357	0.240643	93.5408	29.6435	1.89981	0.477557	2.37737
17C_U_GA5_01_17558.d	17C_U	17	U	17_U	1	1717855	126947	456714	3.76134	1.68129e+06	110167	438792	191.581	12.5534	0.866492	0.056017	0.939278	0.0607224	173.298	11.2034	3.51969	0.180487	3.70018
18A_2_ET_GA6_01_17559.d	18A_2	18	2	18_2	1.001	924150	60447	368978	2.50462	887584	43666.8	351056	126.416	6.21935	0.57176	0.0277526	0.953708	0.0462918	114.238	5.54497	2.32017	0.0893294	2.4095
18A_5_GB1_01_17562.d	18A_5	18	5	18_5	1.015	1367455	90265	426494	3.20627	1.33089e+06	73484.8	408572	162.871	8.99288	0.736638	0.0401289	0.948339	0.0516614	145.15	7.90717	2.948	0.127384	3.07539
18B_2_ET_GA7_01_17560.d	18B_2	18	2	18_2	1.025	1270132	65509	522550	2.43064	1.23357e+06	48728.8	504628	122.225	4.82819	0.552805	0.0215448	0.962488	0.0375116	107.864	4.20386	2.19073	0.0677242	2.25845
18B_5_GB2_01_17563.d	18B_5	18	5	18_5	0.99	154536	19301	50346	3.06948	117970	2520.83	32424.3	181.916	3.88726	0.822779	0.0173461	0.979353	0.020647	166.218	3.50426	3.37589	0.0564536	3.43234
18C_2_ET_GA8_01_17561.d	18C_2	18	2	18_2	1.028	1037506	62817	354379	2.92767	1.00094e+06	46036.8	336457	148.747	6.84141	0.672759	0.0305284	0.956592	0.0434081	130.887	5.93937	2.65831	0.0956833	2.754
18C_5_GB3_01_17564.d	18C_5	18	5	18_5	1.03	1496314	97477	479963	3.11756	1.45975e+06	80696.8	462041	157.967	8.73264	0.714461	0.0389676	0.94828	0.0517204	138.73	7.56653	2.81761	0.121897	2.93951
CGWT_2_GC5_01_17574.d	CGWT_2	CG	2	CG_2	1.014	866683	2225392	411757	2.10484	830117	2.20861e+06	393835	105.389	280.398	0.476657	1.25122	0.275863	0.724137	94.0152	246.788	1.90945	3.97576	5.88521
CGWT_5_GC6_01_17575.d	CGWT_5	CG	5	CG_5	1	931748	2241925	412662	2.2579	895182	2.22514e+06	394740	113.389	281.849	0.512839	1.25769	0.289652	0.710348	102.568	251.539	2.08315	4.05229	6.13544
CGWT_H_GC7_01_17576.d	CGWT_H	CG	H	CG_H	0.994	274265	394136	556011	0.493273	237699	377356	538089	22.0873	35.0644	0.0998976	0.156468	0.389669	0.610331	20.1001	31.4824	0.408233	0.507182	0.915415
SCA_2_GB4_01_17565.d	SCA_2	SC	2	SC_2	1.025	233159	22302	394802	0.590572	196593	5521.83	376880	26.0817	0.732571	0.117963	0.00326895	0.973036	0.0269644	23.0172	0.637843	0.46748	0.0102757	0.477755
SCA_5_GB7_01_17568.d	SCA_5	SC	5	SC_5	0.999	383835	20325	667409	0.575112	347269	3544.83	649487	26.7341	0.272895	0.120914	0.00121774	0.990029	0.00997067	24.207	0.243791	0.491645	0.00392747	0.495572
SCA_H_GC2_01_17571.d	SCA_H	SC	H	SC_H		69696	15633	141456	0.492704	33130.3	-1147.17	123534	13.4094	-0.464311	0.0606484	-0.00207189	1.03537	-0.0353707
SCB_2_GB5_01_17566.d	SCB_2	SC	2	SC_2	1.009	243074	21323	339865	0.715208	206508	4542.83	321943	32.0722	0.705533	0.145057	0.0031483	0.978757	0.0212428	28.7527	0.624043	0.583967	0.0100533	0.59402
SCB_5_GB8_01_17569.d	SCB_5	SC	5	SC_5	1.013	252892	19701	437462	0.578089	216326	2920.83	419540	25.7814	0.348099	0.116605	0.00155332	0.986854	0.0131461	23.0217	0.306677	0.467571	0.00494057	0.472511
SCB_H_GC3_01_17572.d	SCB_H	SC	H	SC_H		168499	14583	490851	0.343279	131933	-2197.17	472929	13.9485	-0.232293	0.063087	-0.00103656	1.01671	-0.0167051
SCC_2_GB6_01_17567.d	SCC_2	SC	2	SC_2	1.01	329182	17672	519428	0.633739	292616	891.833	501506	29.1737	0.0889155	0.131948	0.000396767	0.997002	0.00299798	26.1284	0.0785677	0.530667	0.00126573	0.531933
SCC_5_GC1_01_17570.d	SCC_5	SC	5	SC_5	1.02	311840	22012	554149	0.562737	275274	5231.83	536227	25.6677	0.487837	0.116091	0.00217687	0.981594	0.0184063	22.7629	0.426838	0.462315	0.00687636	0.469191
SCC_H_GC4_01_17573.d	SCC_H	SC	H	SC_H		228534	15707	689870	0.331271	191968	-1073.17	671948	14.2845	-0.0798548	0.0646063	-0.000356336	1.00555	-0.00554608

## Sheet: average FA+content
		AVERAGE														SD
sample	sample long	intensity A - background	intensity R - background	intensity R* - background	amount A [ng]	amount R [ng]	amount A [nmol]	amount R [nmol]	molar fraction A	molar fraction R	GlcNAc in cell wall [nmole GlcNAc/mg cell wall]	GlcN in cell wall [nmole GlcN/mg cell wall]	mass fraction of polymerized GlcNAc in cell wall [%(w/w)]	mass fraction of polymerized GlcN in cell wall [%(w/w)]	mass fraction of polymerized GlcNAc+GlcN in cell wall [%(w/w)]	intensity A - background	intensity R - background	intensity R* - background	amount A [ng]	amount R [ng]	amount A [nmol]	amount R [nmol]	molar fraction A	molar fraction R	GlcNAc in cell wall [nmole GlcNAc/mg cell wall]	GlcN in cell wall [nmole GlcN/mg cell wall]	mass fraction of polymerized GlcNAc in cell wall [%(w/w)]	mass fraction of polymerized GlcN in cell wall [%(w/w)]	mass fraction of polymerized GlcNAc+GlcN in cell wall [%(w/w)]
1_2	KN99 2d YPD	2035022	1.24268e+06	607550	169.32	103.171	0.765806	0.460379	0.623452	0.376548	150.46	90.4569	3.05584	1.45726	4.5131	196798	87971.7	50747.7	26.1055	12.6882	0.118071	0.0566183	0.00773402	0.00773402	22.884	10.9371	0.464774	0.176197	0.640969
1_5	KN99 5d YPD	1.89038e+06	1071561	535605	178.534	101.445	0.807479	0.452675	0.642609	0.357391	160.743	90.1222	3.26469	1.45187	4.71656	368290	237403	64212	35.6054	23.3744	0.161038	0.104303	0.00887865	0.00887865	32.4828	20.9949	0.659725	0.338227	0.997892
1_7	KN99 YNB pH7	544607	375619	648909	41.8116	28.9198	0.189107	0.129049	0.591821	0.408179	36.9659	25.2337	0.750777	0.406515	1.15729	95647.2	35492	20520.1	6.4658	2.36773	0.0292438	0.0105655	0.0248577	0.0248577	5.61812	2.01741	0.114104	0.0325005	0.142795
1_H	KN99 RPMI	1.06439e+06	249860	586256	92.145	21.591	0.416757	0.0963456	0.811733	0.188267	83.4027	19.2806	1.69391	0.31061	2.00452	75682.5	12261.5	55005.9	15.2171	3.09103	0.0688247	0.0137931	0.00323957	0.00323957	13.7563	2.75277	0.27939	0.0443472	0.323703
1_U	KN99 YNB-U	3.02001e+06	233064	529354	289.46	22.2072	1.30918	0.0990949	0.929145	0.0708551	259.522	19.6609	5.27089	0.316736	5.58763	91649.3	12136.2	60247.1	37.8693	1.78884	0.171277	0.00798234	0.00503428	0.00503428	30.2713	1.36508	0.614811	0.0219914	0.632371
2_2	cda1Δ 2d YPD	2.29699e+06	1.10571e+06	558914	205.244	98.7438	0.928288	0.440624	0.678296	0.321704	184.117	87.4026	3.73941	1.40806	5.14746	170635	101574	26101.7	6.70142	5.28894	0.0303095	0.0236008	0.00456697	0.00456697	7.30807	5.23995	0.148427	0.0844156	0.232264
2_5	cda1Δ 5d YPD	2.73221e+06	1.22483e+06	517486	264.666	118.532	1.19704	0.528927	0.693744	0.306256	236.396	104.48	4.80121	1.68317	6.48438	254830	148850	60287.4	6.29981	8.2127	0.028493	0.0366475	0.016408	0.016408	4.7573	7.46105	0.0966208	0.120198	0.141248
2_H	cda1Δ RPMI	1550910	184576	498839	155.91	18.5175	0.705157	0.0826306	0.894846	0.105154	141.892	16.627	2.88183	0.267861	3.14969	34707.7	4424.87	21641.9	10.5669	0.412449	0.0477925	0.00184047	0.0042639	0.0042639	9.73653	0.409542	0.197749	0.00659773	0.203789
3_2	cda2Δ 2d YPD	2.7316e+06	1.28123e+06	581498	237.198	111.041	1.07281	0.495496	0.683329	0.316671	206.61	95.4475	4.19625	1.53766	5.73391	132428	12782.4	47943.1	29.7814	10.6423	0.134697	0.047489	0.0086819	0.0086819	27.1344	9.98444	0.5511	0.160849	0.707737
3_5	cda2Δ 5d YPD	2.80456e+06	1.34994e+06	487676	285.92	137.642	1.29317	0.614197	0.677561	0.322439	254.804	121.015	5.17506	1.94955	7.12461	484315	215102	25537.8	37.2458	15.6595	0.168457	0.0698772	0.00626384	0.00626384	33.1739	13.7042	0.673761	0.220775	0.890775
3_H	cda2Δ RPMI	1.21465e+06	297790	533272	113.65	27.8537	0.514022	0.124291	0.806555	0.193445	101.548	24.5369	2.06244	0.39529	2.45773	218633	68449.2	8767.4	19.0867	6.09431	0.086326	0.0271946	0.00791303	0.00791303	16.3415	5.13908	0.331896	0.0827906	0.413976
4_2	cda3Δ 2d YPD	1.76792e+06	908588	439456	201.24	103.374	0.910178	0.461286	0.663564	0.336436	183.13	92.8144	3.71937	1.49524	5.21461	88804.2	47697	22585.3	5.34243	0.699149	0.024163	0.00311981	0.00462243	0.00462243	4.66991	0.633699	0.0948458	0.0102089	0.10315
4_5	cda3Δ 5d YPD	2566897	1215461	488753	263.123	124.635	1.19006	0.556159	0.681856	0.318144	234.628	109.653	4.7653	1.76652	6.53181	176956	105073	11703.1	23.8107	13.4292	0.107692	0.0599248	0.00368678	0.00368678	21.7864	12.0602	0.442481	0.19429	0.636652
4_H	cda3Δ RPMI	1189313	241948	558534	106.422	21.6875	0.48133	0.0967758	0.833033	0.166967	96.6479	19.4357	1.96292	0.313109	2.27603	119618	28522.9	33969.5	7.56053	2.41278	0.034195	0.0107665	0.00690167	0.00690167	7.20967	2.23631	0.146428	0.036027	0.181365
5_2	cda4Δ 2d YPD	1.64547e+06	904297	503417	162.453	89.3463	0.734748	0.398689	0.648204	0.351796	146.153	79.2881	2.96836	1.27733	4.24569	263160	139360	33958.1	16.6777	9.0887	0.0754306	0.0405564	0.00393882	0.00393882	13.7561	7.16064	0.279386	0.115358	0.393194
5_5	cda4Δ 5d YPD	2.39066e+06	1.13593e+06	486497	246.76	117.261	1.11606	0.523255	0.680828	0.319172	222.042	104.104	4.50967	1.67712	6.18679	337911	160813	78493.2	8.76907	4.45392	0.0396611	0.0198747	0.000663831	0.000663831	7.88247	3.98971	0.160093	0.0642743	0.224353
5_H	cda4Δ RPMI	1.12888e+06	253602	457979	121.799	27.4233	0.550875	0.122371	0.818369	0.181631	109.262	24.2944	2.21912	0.391383	2.6105	297516	67371.1	101312	6.83657	2.3359	0.0309207	0.0104235	0.00833195	0.00833195	5.81844	2.28593	0.118172	0.0368264	0.150392
6_2	cda1Δ2Δ 2d YPD	2.75935e+06	627282	746158	186.964	42.6616	0.845609	0.190369	0.816309	0.183691	165.881	37.3464	3.36905	0.60165	3.9707	519730	105735	173328	10.063	2.72625	0.0455131	0.0121653	0.00360776	0.00360776	9.30793	2.48908	0.189044	0.0400991	0.227273
6_5	cda1Δ2Δ 5d YPD	3764034	919225	773618	251.252	61.6137	1.13637	0.274938	0.805273	0.194727	222.764	53.9028	4.52433	0.868375	5.39271	672746	145552	226646	32.9635	8.27472	0.149089	0.0369242	0.0036996	0.0036996	33.174	8.18637	0.673764	0.131882	0.804443
6_7	cda1Δ2Δ YNB pH7	1.15456e+06	91432.7	696171	83.2893	6.66083	0.376704	0.0297226	0.927422	0.0725777	74.82	5.89069	1.51959	0.0948991	1.61449	45859.5	9788.15	58094.6	4.68857	1.21417	0.0212056	0.00541799	0.00848229	0.00848229	2.98654	0.9772	0.0606567	0.0157427	0.0762505
6_H	cda1Δ2Δ RPMI	3.38597e+06	175860	993537	175.193	9.01472	0.792369	0.0402263	0.95114	0.0488596	158.031	8.02263	3.20961	0.129245	3.33886	538245	27731.8	221959	26.2723	0.745039	0.118825	0.00332458	0.00430109	0.00430109	23.936	0.680682	0.486141	0.0109658	0.49598
6_U	cda1Δ2Δ YNB-U	7.17344e+06	194620	642787	557.826	15.2874	2.52296	0.0682167	0.973725	0.0262747	504.376	13.6338	10.2439	0.21964	10.4635	1.16446e+06	22891.8	97537	28.383	1.71019	0.128372	0.00763135	0.00192242	0.00192242	20.4185	1.42293	0.4147	0.0229235	0.432787
7_2	cda2Δ3Δ 2d YPD	2.53429e+06	894523	695915	182.205	64.2462	0.824084	0.286685	0.741721	0.258279	164.048	57.0633	3.33181	0.91929	4.2511	147642	57184.3	19826.9	11.4047	3.32477	0.0515817	0.0148361	0.00737595	0.00737595	10.1683	2.79884	0.206518	0.0450892	0.244148
7_5	cda2Δ3Δ 5d YPD	2.27643e+06	907345	605056	187.899	75.1958	0.849838	0.335546	0.716917	0.283083	170.316	67.2558	3.45911	1.08349	4.5426	401794	140729	103449	2.17512	1.2609	0.00983771	0.00562651	0.00518001	0.00518001	2.16568	1.61756	0.0439849	0.026059	0.0542727
7_H	cda2Δ3Δ RPMI	1474633	259949	666791	110.927	19.5839	0.501703	0.0873891	0.851921	0.148079	100.133	17.4405	2.0337	0.280966	2.31466	48406.1	14454.3	30561.6	8.15059	2.02358	0.0368638	0.00902979	0.00415422	0.00415422	7.24047	1.7759	0.147054	0.0286097	0.175192
8_2	cda2Δ4Δ 2d YPD	1.74387e+06	879680	588240	147.238	73.9234	0.665932	0.329868	0.670119	0.329881	132.96	65.833	2.70041	1.06057	3.76098	306427	207881	48026.3	14.2706	11.4383	0.0645439	0.0510409	0.0124479	0.0124479	11.7785	9.6338	0.239221	0.1552	0.393646
8_5	cda2Δ4Δ 5d YPD	2.0235e+06	998911	638219	159.48	78.7278	0.721301	0.351307	0.673174	0.326826	143.511	69.8987	2.9147	1.12607	4.04077	274505	156612	39983.1	26.8003	14.7185	0.121214	0.0656785	0.00520531	0.00520531	23.8649	12.9603	0.484697	0.20879	0.693167
8_H	cda2Δ4Δ RPMI	1.3632e+06	324870	790608	86.8602	20.8607	0.392855	0.0930867	0.809133	0.190867	78.9636	18.7004	1.60375	0.301264	1.90501	131713	39148.2	118399	4.55863	3.37762	0.020618	0.0150719	0.0225999	0.0225999	4.10069	2.9558	0.083285	0.0476179	0.106975
9_2	cda3Δ4Δ 2d YPD	1160220	498803	635967	91.2211	39.388	0.412579	0.175761	0.700798	0.299202	82.3786	35.1041	1.67311	0.565527	2.23864	122634	10440.3	46596.1	6.57528	2.39712	0.0297389	0.0106967	0.0170229	0.0170229	5.54129	2.10881	0.112544	0.0339729	0.122154
9_5	cda3Δ4Δ 5d YPD	2.17341e+06	773613	606417	181.389	64.2702	0.820393	0.286793	0.738972	0.261028	160.08	55.9649	3.25122	0.901595	4.15281	257031	56774.8	66237.1	28.2445	5.60426	0.127745	0.0250078	0.0149064	0.0149064	26.2622	5.57043	0.533386	0.0897396	0.621135
9_H	cda3Δ4Δ RPMI	1238218	225232	528826	116.811	21.255	0.528315	0.0948461	0.846855	0.153145	103.622	18.6246	2.10456	0.300043	2.40461	382855	68499.4	155260	9.46946	0.821137	0.0428289	0.00366416	0.0151327	0.0151327	7.38771	0.907505	0.150044	0.0146199	0.136152
10_2	cda1Δ4Δ 2d YPD	1.09515e+06	607055	661916	82.2043	45.712	0.371797	0.20398	0.64277	0.35723	73.9328	40.5607	1.50158	0.653433	2.15501	239040	77432.4	37863.4	14.0787	3.54664	0.0636758	0.0158262	0.0218053	0.0218053	12.8158	3.24594	0.260288	0.0522921	0.312168
10_5	cda1Δ4Δ 5d YPD	877326	386827	282745	156.552	69.7134	0.708058	0.311082	0.695014	0.304986	140.786	61.8372	2.85937	0.996197	3.85557	332207	141489	110183	7.29627	4.80465	0.0329999	0.0214398	0.00569788	0.00569788	5.80816	3.78623	0.117964	0.0609961	0.176533
10_H	cda1Δ4Δ RPMI	833619	100064	391150	107.252	12.9025	0.485083	0.0575748	0.894278	0.105722	97.0053	11.5151	1.97018	0.185508	2.15569	114932	16013.7	17138.7	18.2386	2.60407	0.0824901	0.0116201	0.0055463	0.0055463	16.2869	2.31204	0.330788	0.037247	0.366456
11_2	cda1Δ2Δ3Δ 2d YPD	1238495	40819.8	328509	187.816	6.03602	0.849464	0.0269345	0.969307	0.0306929	167.944	5.32987	3.41094	0.0858643	3.4968	318689	13638.4	80389.9	6.12699	0.725195	0.0277114	0.00323603	0.00324569	0.00324569	7.01519	0.6877	0.142479	0.0110789	0.150138
11_5	cda1Δ2Δ3Δ 5d YPD	1.8544e+06	71207.5	360887	256.775	9.88372	1.16135	0.0441041	0.963493	0.0365074	231.014	8.78121	4.69189	0.141465	4.83336	117103	8460.71	11487.7	10.6835	1.30093	0.0483197	0.00580513	0.00391647	0.00391647	8.42338	1.21359	0.171079	0.0195509	0.186932
11_7	cda1Δ2Δ3Δ YNB pH7	1486250	66862.8	423453	173.295	7.81777	0.783785	0.0348852	0.957761	0.0422389	156.919	6.98585	3.18702	0.112542	3.29957	513299	23941.2	39166.4	47.8549	2.34544	0.21644	0.010466	0.00257249	0.00257249	41.9794	2.04799	0.852602	0.0329931	0.885198
11_H	cda1Δ2Δ3Δ RPMI	1.77274e+06	36251.5	410551	213.286	4.39354	0.964657	0.0196052	0.980089	0.0199112	192.166	3.90323	3.90289	0.0628811	3.96577	454817	13364.7	28460.8	39.1135	1.56477	0.176904	0.00698248	0.00708846	0.00708846	34.88	1.3841	0.708412	0.0222979	0.718604
11_U	cda1Δ2Δ3Δ YNB-U	3.05156e+06	105203	343289	443.837	15.2645	2.00741	0.0681148	0.967362	0.0326377	401.725	13.6374	8.15903	0.219698	8.37873	289078	19458.7	9102.11	32.2188	2.41543	0.14572	0.0107784	0.00280619	0.00280619	30.646	2.22439	0.622421	0.0358349	0.656813
12_2	cda1Δ2Δ4Δ 2d YPD	1.15006e+06	283202	377975	153.729	37.5437	0.695291	0.167531	0.805703	0.194297	137.766	33.2209	2.79802	0.535189	3.33321	119459	46446.1	51660.4	17.9716	4.801	0.0812827	0.0214235	0.0116458	0.0116458	16.8563	4.59466	0.342351	0.07402	0.407822
12_5	cda1Δ2Δ4Δ 5d YPD	1854704	379986	342457	271.588	55.6926	1.22835	0.248517	0.832121	0.167879	244.289	49.4185	4.9615	0.796132	5.75764	119281	34936.7	10865.9	25.3453	6.71713	0.114633	0.0299738	0.00484279	0.00484279	21.0117	5.65934	0.426747	0.091172	0.516864
12_H	cda1Δ2Δ4Δ RPMI	1307855	81342.8	423069	154.271	9.57736	0.697741	0.042737	0.943104	0.0568961	138.848	8.48358	2.82001	0.13667	2.95668	154913	22192.3	12305.7	14.8373	2.43269	0.0671069	0.0108554	0.00833038	0.00833038	11.4345	2.01975	0.232234	0.0325381	0.263451
13_2	cda1Δ3Δ4Δ 2d YPD	1079836	394860	372291	144.927	52.543	0.655484	0.234462	0.736631	0.263369	129.698	46.4176	2.63417	0.747788	3.38196	170331	81169.5	56515	4.1243	3.24952	0.0186536	0.0145003	0.0133396	0.0133396	2.8983	3.15487	0.0588644	0.050825	0.0836514
13_5	cda1Δ3Δ4Δ 5d YPD	1794110	577300	371105	243.222	77.7118	1.10006	0.346773	0.75996	0.24004	218.847	68.9878	4.44478	1.11139	5.55618	129018	75854.6	46007.8	12.0859	1.57477	0.0546628	0.0070271	0.010918	0.010918	10.9282	1.45194	0.221952	0.0233908	0.21672
13_H	cda1Δ3Δ4Δ RPMI	1173971	108594	355182	165.913	15.2622	0.750397	0.0681046	0.916792	0.0832075	150.016	13.6101	3.04683	0.219259	3.26609	100259	16892.6	42478.6	5.87375	1.31541	0.026566	0.00586974	0.00655038	0.00655038	6.16151	1.15451	0.12514	0.0185991	0.130608
14_2	cda2Δ3Δ4Δ 2d YPD	1.5242e+06	514486	487987	156.255	52.3693	0.706716	0.233687	0.751224	0.248776	141.391	46.723	2.87165	0.752707	3.62436	315526	123277	99262.1	11.2766	2.87281	0.0510021	0.0128193	0.00804751	0.00804751	11.3433	2.49862	0.230383	0.0402527	0.265459
14_5	cda2Δ3Δ4Δ 5d YPD	2.15024e+06	681145	451892	238.652	75.9669	1.07938	0.338987	0.761358	0.238642	214.665	67.3538	4.35985	1.08507	5.44492	245419	64179.8	62210.7	5.46452	6.18903	0.0247151	0.0276172	0.0113075	0.0113075	3.99903	4.51004	0.0812203	0.0726567	0.125852
14_H	cda2Δ3Δ4Δ RPMI	558883	141327	399603	71.5706	17.742	0.323702	0.0791698	0.80259	0.19741	64.2949	15.7434	1.30583	0.253625	1.55946	87884.9	34736.4	100952	7.21041	0.926416	0.0326115	0.00413394	0.0129606	0.0129606	5.54236	0.749433	0.112565	0.0120734	0.118188
15_2	cda1Δ2Δ3Δ4Δ 2d YPD	1563995	50926.2	343285	227.896	7.26328	1.03074	0.0324109	0.96963	0.0303703	205.225	6.45044	4.16812	0.103917	4.27204	281225	16852.7	58656.6	11.5135	1.23903	0.0520736	0.00552891	0.00422654	0.00422654	9.68751	1.07868	0.196753	0.0173775	0.207918
15_5	cda1Δ2Δ3Δ4Δ 5d YPD	1.81936e+06	53295.8	282210	322.226	9.48754	1.45737	0.0423362	0.971773	0.0282273	284.014	8.2578	5.76831	0.133033	5.90135	130389	2083.74	18265.1	5.16231	0.775888	0.0233483	0.00346224	0.0022592	0.0022592	4.03233	0.769745	0.0818966	0.0124006	0.0915102
15_H	cda1Δ2Δ3Δ4Δ RPMI	1.71816e+06	34336.5	300066	289.503	5.82553	1.30937	0.0259952	0.980604	0.0193962	256.091	5.0766	5.20121	0.081784	5.283	284654	5129.79	63917.8	21.1636	0.731027	0.0957197	0.00326206	0.000960661	0.000960661	11.2778	0.482946	0.229053	0.00778026	0.236758
16_2	cda1Δ3Δ 2d YPD	1361574	526808	485517	141.974	55.0939	0.642124	0.245845	0.723021	0.276979	127.876	48.9618	2.59717	0.788774	3.38594	283622	102388	123971	13.2534	4.77462	0.0599431	0.0213058	0.00404915	0.00404915	12.3931	4.45587	0.251703	0.071784	0.322245
16_5	cda1Δ3Δ 5d YPD	1244738	470138	332167	186.306	70.8131	0.842633	0.315989	0.726966	0.273034	165.315	62.0143	3.35755	0.99905	4.3566	216714	56753.7	41727.2	8.72932	1.02852	0.0394813	0.00458958	0.00978623	0.00978623	7.17018	1.52026	0.145626	0.0244914	0.14733
16_H	cda1Δ3Δ RPMI	1.03696e+06	87400.5	351699	148.283	12.4602	0.67066	0.0556012	0.922608	0.0773917	131.511	10.8896	2.67098	0.175431	2.84641	184336	17129.6	9954.54	30.5769	2.53594	0.138294	0.0113161	0.0125283	0.0125283	26.8774	2.12236	0.545879	0.0341912	0.565213
17_2	cap59Δ 2d YPD	813382	356570	347626	117.109	51.4651	0.529664	0.229652	0.697391	0.302609	105.203	45.6295	2.13666	0.735091	2.87175	85350.8	27238.2	37909	4.56661	1.8118	0.020654	0.0080848	0.0121622	0.0121622	3.08448	1.64228	0.0626459	0.0264571	0.0528719
17_5	cap59Δ 5d YPD	1039062	456535	258190	200.457	87.8918	0.906633	0.392199	0.698634	0.301366	176.171	76.1969	3.57803	1.22753	4.80556	161209	84175.6	20306.8	20.5245	11.4013	0.0928289	0.050876	0.00643228	0.00643228	17.5236	9.61668	0.355904	0.154925	0.509781
17_7	cap59Δ YNB pH7	547349	305814	346784	78.9785	44.0974	0.357207	0.196776	0.64401	0.35599	69.0449	38.0797	1.4023	0.613464	2.01577	39968.4	12009.3	3227.26	6.52469	1.78761	0.0295101	0.00797685	0.0179927	0.0179927	4.6293	1.60278	0.094021	0.0258208	0.0962901
17_H	cap59Δ RPMI	626872	196023	281189	110.539	34.7354	0.499952	0.154999	0.763221	0.236779	97.078	30.097	1.97165	0.484862	2.45652	165969	47979	64827	4.02768	0.52335	0.0182165	0.00233534	0.00386428	0.00386428	3.53719	0.453464	0.0718404	0.00730531	0.0791457
17_U	cap59Δ YNB-U	1.6465e+06	129294	367860	227.111	18.0995	1.02718	0.0807652	0.928035	0.0719647	199.738	15.6732	4.05667	0.252495	4.30917	113997	16360.5	50230.4	29.1283	4.10529	0.131743	0.018319	0.00795083	0.00795083	24.6947	3.42537	0.50155	0.0551827	0.554262
18_2	chs3Δ 2d YPD	1040697	46144.2	397381	132.463	5.96298	0.599108	0.0266086	0.957596	0.0424039	117.663	5.2294	2.38974	0.0842456	2.47398	144017	2067.95	76069.4	11.6411	0.841647	0.0526507	0.00375567	0.00365417	0.00365417	9.70595	0.742825	0.197128	0.0119669	0.207381
18_5	chs3Δ 5d YPD	969536	52234.2	301013	167.585	7.20426	0.757959	0.0321475	0.958657	0.0413429	150.033	6.32598	3.04717	0.101912	3.14908	604441	35275.7	191171	10.3298	2.34788	0.0467199	0.0104769	0.0146342	0.0146342	11.7409	2.0001	0.238457	0.0322216	0.207835
CG_2	C. gattii WT 2d YPD	830117	2.20861e+06	393835	105.389	280.398	0.476657	1.25122	0.275863	0.724137	94.0152	246.788	1.90945	3.97576	5.88521	0	0	0	0	0	0	0	0	0	0	0	0	0	0
CG_5	C. gattii WT 5d YPD	895182	2.22514e+06	394740	113.389	281.849	0.512839	1.25769	0.289652	0.710348	102.568	251.539	2.08315	4.05229	6.13544	0	0	0	0	0	0	0	0	0	0	0	0	0	0
CG_H	C. gattii WT RPMI	237699	377356	538089	22.0873	35.0644	0.0998976	0.156468	0.389669	0.610331	20.1001	31.4824	0.408233	0.507182	0.915415	0	0	0	0	0	0	0	0	0	0	0	0	0	0
SC_2	S. cerevisiae WT 2d YPD	231906	3652.17	400110	29.1092	0.509007	0.131656	0.00227134	0.982932	0.0170684	25.9661	0.446818	0.527371	0.00719824	0.534569	43119.1	1992.35	75124	2.44603	0.297254	0.011063	0.00132644	0.0102198	0.0102198	2.3443	0.260453	0.0476128	0.0041959	0.0475016
SC_5	S. cerevisiae WT 5d YPD	279623	3899.17	535085	26.0611	0.36961	0.11787	0.00164931	0.986159	0.013841	23.3305	0.325769	0.473843	0.00524813	0.479092	53545.6	976.164	93878.9	0.478182	0.0890585	0.00216274	0.000397405	0.00347872	0.00347872	0.628706	0.0759381	0.012769	0.00122336	0.0117322
SC_H	S. cerevisiae WT RPMI	119011	-1472.5	422804	13.8808	-0.25882	0.0627806	-0.00115493	1.01921	-0.0192073						65486	513.306	226677	0.360453	0.15807	0.00163027	0.000705356	0.0123037	0.0123037

## Sheet: Fig. 3a
mutant	condition	average FA	SD FA
WT (KN99)	YPD 2d	0.62345	0.00773
WT (KN99)	YPD 5d	0.64261	0.00888
WT (KN99)	RPMI	0.81173	0.00324
cap59Δ	YPD 2d	0.69739	0.01216
cap59Δ	YPD 5d	0.69863	0.00643
cap59Δ	RPMI	0.76322	0.00386
Cg WT	YPD 2d	0.27586	0
Cg WT	YPD 5d	0.28965	0
Cg WT	RPMI	0.38967	0
S. cerevisiae WT	YPD 2d	0.98293	0.01022
S. cerevisiae WT	YPD 5d	0.98616	0.00348
S. cerevisiae WT	RPMI	1.01921	0.0123

## Sheet: Fig. 3b
mutant	condition	average mass fraction of polymerized GlcNAc+GlcN in cell wall	SD mass fraction of polymerized GlcNAc+GlcN in cell wall
WT (KN99)	YPD 2d	4.5131	0.64097
WT (KN99)	YPD 5d	4.71656	0.99789
WT (KN99)	RPMI	2.00452	0.3237
cap59Δ	YPD 2d	2.87175	0.05287
cap59Δ	YPD 5d	4.80556	0.50978
cap59Δ	RPMI	2.45652	0.07915
Cg WT	YPD 2d	5.88521	0
Cg WT	YPD 5d	6.13544	0
Cg WT	RPMI	0.91542	0
S. cerevisiae WT	YPD 2d	0.53457	0.0475
S. cerevisiae WT	YPD 5d	0.47909	0.01173
S. cerevisiae WT	RPMI

## Sheet: Fig. 4a
condition	mutant	average FA	SD FA
YPD 2d	WT (KN99)	0.62345	0.00773
YPD 2d	cda1Δ	0.6783	0.00457
YPD 2d	cda2Δ	0.68333	0.00868
YPD 2d	cda3Δ	0.66356	0.00462
YPD 2d	cda4Δ	0.6482	0.00394
YPD 2d	cda1Δ2Δ	0.81631	0.00361
YPD 2d	cda1Δ3Δ	0.72302	0.00405
YPD 2d	cda1Δ4Δ	0.64277	0.02181
YPD 2d	cda2Δ3Δ	0.74172	0.00738
YPD 2d	cda2Δ4Δ	0.67012	0.01245
YPD 2d	cda3Δ4Δ	0.7008	0.01702
YPD 2d	cda1Δ2Δ3Δ	0.96931	0.00325
YPD 2d	cda1Δ2Δ4Δ	0.8057	0.01165
YPD 2d	cda1Δ3Δ4Δ	0.73663	0.01334
YPD 2d	cda2Δ3Δ4Δ	0.75122	0.00805
YPD 2d	cda1Δ2Δ3Δ4Δ	0.96963	0.00423
YPD 2d	chs3Δ	0.9576	0.00365
YPD 5d	WT (KN99)	0.64261	0.00888
YPD 5d	cda1Δ	0.69374	0.01641
YPD 5d	cda2Δ	0.67756	0.00626
YPD 5d	cda3Δ	0.68186	0.00369
YPD 5d	cda4Δ	0.68083	0.000663831
YPD 5d	cda1Δ2Δ	0.80527	0.0037
YPD 5d	cda1Δ3Δ	0.72697	0.00979
YPD 5d	cda1Δ4Δ	0.69501	0.0057
YPD 5d	cda2Δ3Δ	0.71692	0.00518
YPD 5d	cda2Δ4Δ	0.67317	0.00521
YPD 5d	cda3Δ4Δ	0.73897	0.01491
YPD 5d	cda1Δ2Δ3Δ	0.96349	0.00392
YPD 5d	cda1Δ2Δ4Δ	0.83212	0.00484
YPD 5d	cda1Δ3Δ4Δ	0.75996	0.01092
YPD 5d	cda2Δ3Δ4Δ	0.76136	0.01131
YPD 5d	cda1Δ2Δ3Δ4Δ	0.97177	0.00226
YPD 5d	chs3Δ	0.95866	0.01463
RPMI	WT (KN99)	0.81173	0.00324
RPMI	cda1Δ	0.89485	0.00426
RPMI	cda2Δ	0.80655	0.00791
RPMI	cda3Δ	0.83303	0.0069
RPMI	cda4Δ	0.81837	0.00833
RPMI	cda1Δ2Δ	0.95114	0.0043
RPMI	cda1Δ3Δ	0.92261	0.01253
RPMI	cda1Δ4Δ	0.89428	0.00555
RPMI	cda2Δ3Δ	0.85192	0.00415
RPMI	cda2Δ4Δ	0.80913	0.0226
RPMI	cda3Δ4Δ	0.84685	0.01513
RPMI	cda1Δ2Δ3Δ	0.98009	0.00709
RPMI	cda1Δ2Δ4Δ	0.9431	0.00833
RPMI	cda1Δ3Δ4Δ	0.91679	0.00655
RPMI	cda2Δ3Δ4Δ	0.80259	0.01296
RPMI	cda1Δ2Δ3Δ4Δ	0.9806	0.000960661

## Sheet: Fig. 4b
condition	mutant	average mass fraction of polymerized GlcNAc+GlcN in cell wall	SD mass fraction of polymerized GlcNAc+GlcN in cell wall
YPD 2d	WT (KN99)	4.5131	0.64097
YPD 2d	cda1Δ	5.14746	0.23226
YPD 2d	cda2Δ	5.73391	0.70774
YPD 2d	cda3Δ	5.21461	0.10315
YPD 2d	cda4Δ	4.24569	0.39319
YPD 2d	cda1Δ2Δ	3.9707	0.22727
YPD 2d	cda1Δ3Δ	3.38594	0.32224
YPD 2d	cda1Δ4Δ	2.15501	0.31217
YPD 2d	cda2Δ3Δ	4.2511	0.24415
YPD 2d	cda2Δ4Δ	3.76098	0.39365
YPD 2d	cda3Δ4Δ	2.23864	0.12215
YPD 2d	cda1Δ2Δ3Δ	3.4968	0.15014
YPD 2d	cda1Δ2Δ4Δ	3.33321	0.40782
YPD 2d	cda1Δ3Δ4Δ	3.38196	0.08365
YPD 2d	cda2Δ3Δ4Δ	3.62436	0.26546
YPD 2d	cda1Δ2Δ3Δ4Δ	4.27204	0.20792
YPD 2d	chs3Δ	2.47398	0.20738
YPD 5d	WT (KN99)	4.71656	0.99789
YPD 5d	cda1Δ	6.48438	0.14125
YPD 5d	cda2Δ	7.12461	0.89078
YPD 5d	cda3Δ	6.53181	0.63665
YPD 5d	cda4Δ	6.18679	0.22435
YPD 5d	cda1Δ2Δ	5.39271	0.80444
YPD 5d	cda1Δ3Δ	4.3566	0.14733
YPD 5d	cda1Δ4Δ	3.85557	0.17653
YPD 5d	cda2Δ3Δ	4.5426	0.05427
YPD 5d	cda2Δ4Δ	4.04077	0.69317
YPD 5d	cda3Δ4Δ	4.15281	0.62114
YPD 5d	cda1Δ2Δ3Δ	4.83336	0.18693
YPD 5d	cda1Δ2Δ4Δ	5.75764	0.51686
YPD 5d	cda1Δ3Δ4Δ	5.55618	0.21672
YPD 5d	cda2Δ3Δ4Δ	5.44492	0.12585
YPD 5d	cda1Δ2Δ3Δ4Δ	5.90135	0.09151
YPD 5d	chs3Δ	3.14908	0.20784
RPMI	WT (KN99)	2.00452	0.3237
RPMI	cda1Δ	3.14969	0.20379
RPMI	cda2Δ	2.45773	0.41398
RPMI	cda3Δ	2.27603	0.18137
RPMI	cda4Δ	2.6105	0.15039
RPMI	cda1Δ2Δ	3.33886	0.49598
RPMI	cda1Δ3Δ	2.84641	0.56521
RPMI	cda1Δ4Δ	2.15569	0.36646
RPMI	cda2Δ3Δ	2.31466	0.17519
RPMI	cda2Δ4Δ	1.90501	0.10698
RPMI	cda3Δ4Δ	2.40461	0.13615
RPMI	cda1Δ2Δ3Δ	3.96577	0.7186
RPMI	cda1Δ2Δ4Δ	2.95668	0.26345
RPMI	cda1Δ3Δ4Δ	3.26609	0.13061
RPMI	cda2Δ3Δ4Δ	1.55946	0.11819
RPMI	cda1Δ2Δ3Δ4Δ	5.283	0.23676

[truncated: 19 more sheets: Fig. 5a, Fig. 5b, Fig. 6, Fig. 7b, Fig. 7c, Fig. 8a, Fig. 8b, Fig. 9, Fig. S1, Fig. S2a, Fig. S2b, Fig. S2c, Fig. S2d, Fig. S5a, Fig. S5b, raw TvChi growth, Fig. S6, raw HL growth, Fig. S7]
