# Supplementary material for: Acetylation and accessibility of Cryptococcus neoformans cell wall chitosans influence the strength of host immune responses
Source: Cell Surf. 2026 May 20;15:100175. doi: 10.1016/j.tcsw.2026.100175 (PMC13217601; doi:10.1016/j.tcsw.2026.100175)
Supplement: Supplementary file 3 — Table S1 [file mmc3.xlsx]

## Sheet: comparison to previous studies
strain	medium	temperature [°C]	duration [h]	publication	GlcNAc in dry weight [nmole GlcNAc/ mg dry weight]	GlcNAc in cell wall [nmole GlcNAc/ mg cell wall]	GlcN in dry weight [nmole GlcN/ mg dry weight]	GlcN in cell wall [nmole GlcN/ mg cell wall]	FA	FA2	mass fraction polymerized GlcNAc in dry weight [%(w/w)]	mass fraction polymerized GlcNAc in cell wall [%(w/w)]	mass fraction polymerized GlcN in dry weight [%(w/w)]	mass fraction polymerized GlcN in cell wall [%(w/w)]	mass fraction polymerized GlcNAc+GlcN in dry weight [%(w/w)]	mass fraction polymerized GlcNAc+GlcN in cell wall [%(w/w)]
WT H99	YPD	30	24	Banks et al., 2005	10	n/a	60	n/a	0.142857	n/a	0.2031	n/a	0.9666	n/a	1.1697	n/a
WT H99	YPD	30	48	Banks et al., 2005	25	150.46	90	90.4569	0.217391	0.624531	0.50775	3.05584	1.4499	1.45726	1.95765	4.5131
WT KN99	YPD	30	24	Lam et al., 2019	50	150.46	45	90.4569	0.526316	0.624531	1.0155	3.05584	0.72495	1.45726	1.74045	4.5131
WT KN99	YPD	30	48	Hole et al., 2020	n/a	150.46	150	90.4569	n/a	0.624531	n/a	3.05584	2.4165	1.45726	n/a	4.5131
WT KN99	YPD	30	48	Lam et al., 2019	45	150.46	60	90.4569	0.428571	0.624531	0.91395	3.05584	0.9666	1.45726	1.88055	4.5131
WT KN99	YPD	30	48	Upadyha et al., 2018	n/a	150.46	125	90.4569	n/a	0.624531	n/a	3.05584	2.01375	1.45726	n/a	4.5131
WT KN99	YPD	30	48	Upadyha et al., 2018	n/a	150.46	80	90.4569	n/a	0.624531	n/a	3.05584	1.2888	1.45726	n/a	4.5131
WT KN99	YPD	30	48	Upadyha et al., 2021	n/a	150.46	120	90.4569	n/a	0.624531	n/a	3.05584	1.9332	1.45726	n/a	4.5131
WT KN99	YPD	30	48	Upadyha et al., 2023	60	150.46	115	90.4569	0.342857	0.624531	1.2186	3.05584	1.85265	1.45726	3.07125	4.5131
WT KN99	YPD	25	70	Baker et al., 2007	25	150.46	65	90.4569	0.277778	0.624531	0.50775	3.05584	1.04715	1.45726	1.5549	4.5131
WT KN99	YPD	30	72	Lam et al., 2019	70	150.46	110	90.4569	0.388889	0.624531	1.4217	3.05584	1.7721	1.45726	3.1938	4.5131
WT KN99	YPD	30	72	Upadyha et al., 2018	n/a	150.46	80	90.4569	n/a	0.624531	n/a	3.05584	1.2888	1.45726	n/a	4.5131
WT KN99	YPD	30	96	Lam et al., 2019	90	161	100	90	0.473684	0.641434	1.8279	3.26991	1.611	1.4499	3.4389	4.71981
WT KN99	YPD	30	120	Lam et al., 2019	50	161	120	90	0.294118	0.641434	1.0155	3.26991	1.9332	1.4499	2.9487	4.71981
WT KN99	YPD	30	?	Gilbert et al., 2012	n/a	150.46	40	90.4569	n/a	0.624531	n/a	3.05584	0.6444	1.45726	n/a	4.5131
WT KN99	RPMI	37	120	Lam et al., 2019	n/a	83.4027	30	19.2806	n/a	0.812233	n/a	1.69391	0.4833	0.31061	n/a	2.00452
WT KN99	RPMI	37	120	Upadyha et al., 2018	n/a	83.4027	55	19.2806	n/a	0.812233	n/a	1.69391	0.88605	0.31061	n/a	2.00452
WT KN99	RPMI	37	120	Upadyha et al., 2018	n/a	83.4027	30	19.2806	n/a	0.812233	n/a	1.69391	0.4833	0.31061	n/a	2.00452
WT KN99	RPMI	37	120	Upadyha et al., 2021	n/a	83.4027	50	19.2806	n/a	0.812233	n/a	1.69391	0.8055	0.31061	n/a	2.00452
WT KN99	YNB-pH7	30	48	Upadyha et al., 2023	75	36.9659	60	25.2337	0.555556	0.594311	1.52325	0.750777	0.9666	0.406515	2.48985	1.15729
WT KN99	YNB-U	30	48	Upadyha et al., 2023	70	259.522	15	19.6609	0.823529	0.929577	1.4217	5.27089	0.24165	0.316736	1.66335	5.58763
cda1Δ	YPD	30	48	Upadyha et al., 2018	n/a	184.117	110	87.4026	n/a	0.678098	n/a	3.73941	1.7721	1.40806	n/a	5.14746
cda1Δ	YPD	30	48	Upadyha et al., 2021	n/a	184.117	105	87.4026	n/a	0.678098	n/a	3.73941	1.69155	1.40806	n/a	5.14746
cda1Δ	YPD	30	72	Upadyha et al., 2018	n/a	184.117	75	87.4026	n/a	0.678098	n/a	3.73941	1.20825	1.40806	n/a	5.14746
cda1Δ	RPMI	37	120	Upadyha et al., 2018	n/a	141.892	30	16.627	n/a	0.895111	n/a	2.88183	0.4833	0.267861	n/a	3.14969
cda1Δ	RPMI	37	120	Upadyha et al., 2018	n/a	141.892	10	16.627	n/a	0.895111	n/a	2.88183	0.1611	0.267861	n/a	3.14969
cda1Δ	RPMI	37	120	Upadyha et al., 2021	n/a	141.892	30	16.627	n/a	0.895111	n/a	2.88183	0.4833	0.267861	n/a	3.14969
cda2Δ	YPD	30	48	Upadyha et al., 2018	n/a	206.61	115	95.4475	n/a	0.684009	n/a	4.19625	1.85265	1.53766	n/a	5.73391
cda2Δ	RPMI	37	120	Upadyha et al., 2018	n/a	101.548	35	24.5369	n/a	0.805394	n/a	2.06244	0.56385	0.39529	n/a	2.45773
cda3Δ	YPD	30	48	Upadyha et al., 2018	n/a	183.13	110	92.8144	n/a	0.663648	n/a	3.71937	1.7721	1.49524	n/a	5.21461
cda3Δ	RPMI	37	120	Upadyha et al., 2018	n/a	96.6479	30	19.4357	n/a	0.832572	n/a	1.96292	0.4833	0.313109	n/a	2.27603
cda1Δ2Δ	YPD	30	48	Upadyha et al., 2021	n/a	165.881	75	37.3464	n/a	0.816234	n/a	3.36905	1.20825	0.60165	n/a	3.9707
cda1Δ2Δ	YPD	25	70	Baker et al., 2007	55	165.881	45	37.3464	0.55	0.816234	1.11705	3.36905	0.72495	0.60165	1.842	3.9707
cda1Δ2Δ	RPMI	37	120	Upadyha et al., 2021	n/a	158.031	10	8.02263	n/a	0.951687	n/a	3.20961	0.1611	0.129245	n/a	3.33886
cda1Δ3Δ	YPD	30	48	Upadyha et al., 2021	n/a	127.876	90	48.9618	n/a	0.723126	n/a	2.59717	1.4499	0.788774	n/a	3.38594
cda1Δ3Δ	YPD	30	?	Gilbert et al., 2012	n/a	127.876	30	48.9618	n/a	0.723126	n/a	2.59717	0.4833	0.788774	n/a	3.38594
cda1Δ3Δ	RPMI	37	120	Upadyha et al., 2021	n/a	131.511	25	10.8896	n/a	0.923528	n/a	2.67098	0.40275	0.175431	n/a	2.84641
cda2Δ3Δ	YPD	30	48	Upadyha et al., 2018	n/a	164.048	40	57.0633	n/a	0.741925	n/a	3.33181	0.6444	0.91929	n/a	4.2511
cda2Δ3Δ	YPD	30	48	Upadyha et al., 2021	n/a	164.048	65	57.0633	n/a	0.741925	n/a	3.33181	1.04715	0.91929	n/a	4.2511
cda2Δ3Δ	RPMI	37	120	Upadyha et al., 2021	n/a	100.133	30	17.4405	n/a	0.851663	n/a	2.0337	0.4833	0.280966	n/a	2.31466
cda1Δ2Δ3Δ	YPD	30	48	Upadyha et al., 2018	n/a	167.944	0	5.32987	n/a	0.96924	n/a	3.41094	0	0.0858643	n/a	3.4968
cda1Δ2Δ3Δ	YPD	25	70	Baker et al., 2007	120	167.944	0	5.32987	1	0.96924	2.4372	3.41094	0	0.0858643	2.4372	3.4968
cda1Δ2Δ3Δ	YPD	30	?	Gilbert et al., 2012	n/a	167.944	0	5.32987	n/a	0.96924	n/a	3.41094	0	0.0858643	n/a	3.4968
cda1Δ2Δ4Δ	YPD	25	70	Baker et al., 2007	60	137.766	55	33.2209	0.521739	0.80571	1.2186	2.79802	0.88605	0.535189	2.10465	3.33321
cda1Δ2Δ3Δ4Δ	YPD	25	70	Baker et al., 2007	125	205.225	0	6.45044	1	0.969527	2.53875	4.16812	0	0.103917	2.53875	4.27204
chs3Δ	YPD	30	48	Hole et al., 2020	n/a	117.663	5	5.2294	n/a	0.957447	n/a	2.38974	0.08055	0.0842456	n/a	2.47398
chs3Δ	YPD	25	70	Baker et al., 2007	70	117.663	5	5.2294	0.933333	0.957447	1.4217	2.38974	0.08055	0.0842456	1.50225	2.47398
WT Cg R265	YPD	30	24	Lam et al., 2019	50	94	20	247	0.714286	0.27566	1.0155	1.90914	0.3222	3.97917	1.3377	5.88831
WT Cg R265	YPD	30	48	Lam et al., 2019	45	94	90	247	0.333333	0.27566	0.91395	1.90914	1.4499	3.97917	2.36385	5.88831
WT Cg R265	YPD	30	72	Lam et al., 2019	40	94	320	247	0.111111	0.27566	0.8124	1.90914	5.1552	3.97917	5.9676	5.88831
WT Cg R265	YPD	30	96	Lam et al., 2019	60	103	280	252	0.176471	0.290141	1.2186	2.09193	4.5108	4.05972	5.7294	6.15165
WT Cg R265	YPD	30	120	Lam et al., 2019	90	103	265	252	0.253521	0.290141	1.8279	2.09193	4.26915	4.05972	6.09705	6.15165
WT Cg R265	YPD	30	120	Lam et al., 2019	n/a	94.0152	225	246.788	n/a	0.275863	n/a	1.90945	3.62475	3.97576	n/a	5.88521
WT Cg R265	YPD	30	120	Lam et al., 2019	n/a	94.0152	240	246.788	n/a	0.275863	n/a	1.90945	3.8664	3.97576	n/a	5.88521
WT Cg R265	RPMI	37	120	Lam et al., 2019	n/a	20.1001	65	31.4824	n/a	0.389669	n/a	0.408233	1.04715	0.507182	n/a	0.915415
WT Cg R265	RPMI	37	120	Lam et al., 2019	n/a	20.1001	60	31.4824	n/a	0.389669	n/a	0.408233	0.9666	0.507182	n/a	0.915415
WT Cg R265	RPMI	37	120	Lam et al., 2019	n/a	20.1001	60	31.4824	n/a	0.389669	n/a	0.408233	0.9666	0.507182	n/a	0.915415
Cg cda1Δ	YPD	30	120	Lam et al., 2019	n/a	n/a	150	n/a	n/a	n/a	n/a	n/a	2.4165	n/a	n/a	n/a
Cg cda1Δ	RPMI	37	120	Lam et al., 2019	n/a	n/a	40	n/a	n/a	n/a	n/a	n/a	0.6444	n/a	n/a	n/a
Cg cda2Δ	YPD	30	120	Lam et al., 2019	n/a	n/a	225	n/a	n/a	n/a	n/a	n/a	3.62475	n/a	n/a	n/a
Cg cda2Δ	RPMI	37	120	Lam et al., 2019	n/a	n/a	65	n/a	n/a	n/a	n/a	n/a	1.04715	n/a	n/a	n/a
Cg cda3Δ	YPD	30	120	Lam et al., 2019	n/a	n/a	220	n/a	n/a	n/a	n/a	n/a	3.5442	n/a	n/a	n/a
Cg cda3Δ	RPMI	37	120	Lam et al., 2019	n/a	n/a	10	n/a	n/a	n/a	n/a	n/a	0.1611	n/a	n/a	n/a
Cg cda1Δ2Δ	YPD	30	120	Lam et al., 2019	n/a	n/a	85	n/a	n/a	n/a	n/a	n/a	1.36935	n/a	n/a	n/a
Cg cda1Δ2Δ	RPMI	37	120	Lam et al., 2019	n/a	n/a	55	n/a	n/a	n/a	n/a	n/a	0.88605	n/a	n/a	n/a
Cg cda1Δ3Δ	YPD	30	120	Lam et al., 2019	n/a	n/a	105	n/a	n/a	n/a	n/a	n/a	1.69155	n/a	n/a	n/a
Cg cda1Δ3Δ	RPMI	37	120	Lam et al., 2019	n/a	n/a	5	n/a	n/a	n/a	n/a	n/a	0.08055	n/a	n/a	n/a
Cg cda2Δ3Δ	YPD	30	120	Lam et al., 2019	n/a	n/a	175	n/a	n/a	n/a	n/a	n/a	2.81925	n/a	n/a	n/a
Cg cda2Δ3Δ	RPMI	37	120	Lam et al., 2019	n/a	n/a	5	n/a	n/a	n/a	n/a	n/a	0.08055	n/a	n/a	n/a
Cg cda1Δ2Δ3Δ	YPD	30	120	Lam et al., 2019	n/a	n/a	5	n/a	n/a	n/a	n/a	n/a	0.08055	n/a	n/a	n/a
Cg cda1Δ2Δ3Δ	RPMI	37	120	Lam et al., 2019	n/a	n/a	5	n/a	n/a	n/a	n/a	n/a	0.08055	n/a	n/a	n/a
WT Sc	YPD	30	?	Banks et al., 2005	20	25.9661	0	0.446818	1	0.983083	0.4062	0.527371	0	0.00719824	0.4062	0.534569
data from indicated publication
data from present publication
conditions (T, duration, exact strain) of data from present publication do not perfectly match ones from indicated publication
